# Supplementary material for: (1′S,12′R,13′S,17′S)-15′,15′-Dimethyl-1,2-dihydro-11′,14′,16′,18′-tetra­oxa-7′-aza­spiro­[indole-3,8′-penta­cyclo­[10.6.0.02,9.03,7.013,17]octa­deca­ne]-2,10′-dione
Source: Acta Crystallogr Sect E Struct Rep Online. 2013 Mar 2;69(Pt 4):o466. doi: 10.1107/S1600536813005436 (PMC3629507; doi:10.1107/S1600536813005436)
Supplement: Supplementary file 1 [file e-69-0o466-sup1.cif]

##############################################################################
#                                                                            #
# This CIF contains the data in a paper accepted for publication in          #
# Acta Crystallographica Section E. It conforms to the requirements of       #
# Notes for Authors for Acta Crystallographica Section E, and has been       #
# peer reviewed under the auspices of the IUCr Commission on Journals.       #
#                                                                            #
# Full details of the Crystallographic Information File format               #
# are given in the paper "The Crystallographic Information File (CIF):       #
# a New Standard Archive File for Crystallography" by S. R. Hall, F. H.      #
# Allen and I. D. Brown [Acta Cryst. (1991), A47, 655-685].                  #
#                                                                            #
# The current version of the core CIF dictionary is obtainable from          #
# ftp://ftp.iucr.org/pub/cif_core.dic.                                       #
#                                                                            #
# Software is freely available for graphical display of the structure(s)     #
# in this CIF. For information consult the CIF software page                 #
# http://www.iucr.org/resources/cif/software.                                #
#                                                                            #
# This file may be used for bona fide research purposes within the           #
# scientific community so long as proper attribution is given to the journal # 
# article from which it was obtained.                                        #
#                                                                            #
##############################################################################
data_I
_audit_creation_method     SHELXL-97
_chemical_name_systematic
;\
(1'<i>S</i>,12'<i>R</i>,13'<i>S</i>,17'<i>S</i>)-15',15'-Dimethyl-1,2-dihydro-\
11',14',16',18'-tetraoxa-7'-azaspiro[indole-3,8'-\
pentacyclo[10.6.0.0^2,9^.0^3,7^.0^13,17^]octadecane]-2,10'-dione
;
_chemical_name_common     ?
_chemical_formula_moiety     'C22 H24 N2 O6'
_chemical_formula_sum     'C22 H24 N2 O6'
_chemical_formula_iupac     'C22 H24 N2 O6'
_chemical_formula_weight     412.43
_chemical_melting_point     ?
_symmetry_cell_setting     orthorhombic
_symmetry_space_group_name_H-M     'P 21 21 21'
_symmetry_space_group_name_hall     'P 2ac 2ab'
loop_
    _symmetry_equiv_pos_as_xyz
    'x, y, z'
    '-x+1/2, -y, z+1/2'
    '-x, y+1/2, -z+1/2'
    'x+1/2, -y+1/2, -z'
_cell_length_a     9.2737(5)
_cell_length_b     11.6543(8)
_cell_length_c     18.8489(14)
_cell_angle_alpha     90.00
_cell_angle_beta     90.00
_cell_angle_gamma     90.00
_cell_volume     2037.2(2)
_cell_formula_units_Z     4
_cell_measurement_reflns_used     8834
_cell_measurement_theta_min     2.05
_cell_measurement_theta_max     31.20
_cell_measurement_temperature     293(2)
_exptl_crystal_description     block
_exptl_crystal_colour     colourless
_exptl_crystal_size_max     0.30
_exptl_crystal_size_mid     0.30
_exptl_crystal_size_min     0.20
_exptl_crystal_density_diffrn     1.345
_exptl_crystal_density_meas     ?
_exptl_crystal_density_method     'not measured'
_exptl_crystal_F_000     872
_exptl_absorpt_coefficient_mu     0.099
_exptl_absorpt_correction_type     multi-scan
_exptl_absorpt_process_details     '(SADABS; Bruker 2008)'
_exptl_absorpt_correction_T_min     0.9220
_exptl_absorpt_correction_T_max     0.9470
_exptl_special_details     ?
_diffrn_ambient_temperature     293(2)
_diffrn_radiation_type     MoK\a
_diffrn_radiation_wavelength     0.71073
_diffrn_radiation_source     'fine-focus sealed tube'
_diffrn_radiation_monochromator     graphite
_diffrn_measurement_device_type     'Bruker Kappa APEXII CCD'
_diffrn_measurement_method     '\w and \f scan'
_diffrn_detector_area_resol_mean     .
_diffrn_reflns_number     21465
_diffrn_reflns_av_R_equivalents     0.0356
_diffrn_reflns_av_sigmaI/netI     0.0315
_diffrn_reflns_theta_min     2.05
_diffrn_reflns_theta_max     27.61
_diffrn_reflns_theta_full     27.61
_diffrn_measured_fraction_theta_max     0.998
_diffrn_measured_fraction_theta_full     0.998
_diffrn_reflns_limit_h_min     -6
_diffrn_reflns_limit_h_max     12
_diffrn_reflns_limit_k_min     -15
_diffrn_reflns_limit_k_max     14
_diffrn_reflns_limit_l_min     -24
_diffrn_reflns_limit_l_max     24
_diffrn_standards_number     .
_diffrn_standards_interval_count     .
_diffrn_standards_interval_time     .
_diffrn_standards_decay_%     0
_refine_special_details
;
Refinement of <i>F</i>^2^ against ALL reflections. The weighted <i>R</i>-factor
<i>wR</i> and goodness of fit <i>S</i> are based on <i>F</i>^2^, conventional
<i>R</i>-factors <i>R</i> are based on <i>F</i>, with <i>F</i> set to zero for
negative <i>F</i>^2^. The threshold expression of <i>F</i>^2^ >
\s(<i>F</i>^2^) is used only for calculating <i>R</i>-factors(gt) <i>etc</i>.
and is not relevant to the choice of reflections for refinement.
<i>R</i>-factors based on <i>F</i>^2^ are statistically about twice as large
as those based on <i>F</i>, and <i>R</i>- factors based on ALL data will be
even larger.
;
_reflns_number_total     4717
_reflns_number_gt     3800
_reflns_threshold_expression     I>2sigma(I)
_refine_ls_structure_factor_coef     Fsqd
_refine_ls_matrix_type     full
_refine_ls_R_factor_all     0.0518
_refine_ls_R_factor_gt     0.0371
_refine_ls_wR_factor_gt     0.0828
_refine_ls_wR_factor_ref     0.0901
_refine_ls_goodness_of_fit_ref     1.035
_refine_ls_restrained_S_all     1.035
_refine_ls_number_reflns     4717
_refine_ls_number_parameters     324
_refine_ls_number_restraints     0
_refine_ls_hydrogen_treatment     mixed
_refine_ls_weighting_scheme     calc
_refine_ls_weighting_details
         'calc w=1/[\s^2^(Fo^2^)+(0.0451P)^2^+0.1058P] where P=(Fo^2^+2Fc^2^)/3'
_atom_sites_solution_hydrogens     geom
_atom_sites_solution_primary     direct
_atom_sites_solution_secondary     difmap
_refine_ls_shift/su_max     0.002
_refine_ls_shift/su_mean     0.000
_refine_diff_density_max     0.160
_refine_diff_density_min     -0.164
_refine_ls_extinction_method     'SHELXL97 (Sheldrick, 2008)'
_refine_ls_extinction_coef     0.0043(7)
_refine_ls_extinction_expression
                                  'Fc^*^=kFc[1+0.001xFc^2^\l^3^/sin(2\q)]^-1/4^'
loop_
    _atom_type_symbol
    _atom_type_description
    _atom_type_scat_dispersion_real
    _atom_type_scat_dispersion_imag
    _atom_type_scat_source
    'C' 'C' 0.0033 0.0016
                         'International Tables Vol C Tables 4.2.6.8 and 6.1.1.4'
    'H' 'H' 0.0000 0.0000
                         'International Tables Vol C Tables 4.2.6.8 and 6.1.1.4'
    'N' 'N' 0.0061 0.0033
                         'International Tables Vol C Tables 4.2.6.8 and 6.1.1.4'
    'O' 'O' 0.0106 0.0060
                         'International Tables Vol C Tables 4.2.6.8 and 6.1.1.4'
_computing_data_collection     'APEX2 (Bruker, 2008)'
_computing_cell_refinement     'SAINT (Bruker, 2008)'
_computing_data_reduction     'SAINT (Bruker, 2008)'
_computing_structure_solution     'SHELXS97 (Sheldrick, 2008)'
_computing_structure_refinement     'SHELXL97 (Sheldrick, 2008)'
_computing_molecular_graphics     'ORTEP-3 for Windows (Farrugia, 2012)'
_computing_publication_material
              '<i>SHELXL97</i> (Sheldrick, 2008) and <i>PLATON</i> (Spek, 2009)'
loop_
    _atom_site_type_symbol
    _atom_site_label
    _atom_site_fract_x
    _atom_site_fract_y
    _atom_site_fract_z
    _atom_site_U_iso_or_equiv
    _atom_site_adp_type
    _atom_site_calc_flag
    _atom_site_refinement_flags
    _atom_site_occupancy
    _atom_site_symmetry_multiplicity
    _atom_site_disorder_assembly
    _atom_site_disorder_group
    H H9A 0.090(2) 0.2846(19) 0.0396(11) 0.064(6) Uiso d . 1 1 . .
    H H11A 0.384(2) 0.2235(18) 0.1817(11) 0.059(6) Uiso d . 1 1 . .
    H H11B 0.251(2) 0.278(2) 0.2138(12) 0.078(7) Uiso d . 1 1 . .
    H H10B 0.242(3) 0.136(3) 0.1028(15) 0.109(10) Uiso d . 1 1 . .
    H H10A 0.115(4) 0.178(4) 0.1375(19) 0.162(15) Uiso d . 1 1 . .
    H H12 0.3470(19) 0.4460(16) 0.1690(10) 0.044(5) Uiso d . 1 1 . .
    H H9B 0.251(2) 0.2576(16) 0.0170(10) 0.051(5) Uiso d . 1 1 . .
    H H17 0.6125(17) 0.3803(14) 0.1785(9) 0.031(4) Uiso d . 1 1 . .
    H H16 0.5679(19) 0.5796(16) 0.1708(10) 0.041(5) Uiso d . 1 1 . .
    H H14 0.4660(17) 0.4184(14) -0.0175(9) 0.034(4) Uiso d . 1 1 . .
    H H18 0.929(2) 0.4543(16) 0.0878(10) 0.049(5) Uiso d . 1 1 . .
    H H13 0.4947(16) 0.3027(15) 0.0749(8) 0.030(4) Uiso d . 1 1 . .
    H H19 0.8300(18) 0.6200(17) 0.1434(9) 0.042(5) Uiso d . 1 1 . .
    O O4 0.74044(11) 0.37954(10) 0.09447(6) 0.0428(3) Uani d . 1 1 . .
    O O1 0.30443(14) 0.64064(10) 0.11353(7) 0.0494(3) Uani d . 1 1 . .
    C C13 0.48045(16) 0.37792(13) 0.08903(9) 0.0321(3) Uani d . 1 1 . .
    O O2 0.51578(14) 0.62812(10) -0.03068(7) 0.0553(4) Uani d . 1 1 . .
    N N2 0.22433(13) 0.39789(11) 0.08173(7) 0.0343(3) Uani d . 1 1 . .
    O O3 0.62164(13) 0.59996(10) 0.07089(7) 0.0458(3) Uani d . 1 1 . .
    O O6 0.79932(13) 0.52782(12) 0.23306(6) 0.0519(3) Uani d . 1 1 . .
    O O5 0.91693(13) 0.38056(12) 0.18080(7) 0.0553(4) Uani d . 1 1 . .
    N N1 0.14101(17) 0.64572(13) 0.02193(9) 0.0517(4) Uani d . 1 1 . .
    H H1 0.0942 0.7067 0.0334 0.062 Uiso calc R 1 1 . .
    C C14 0.44834(16) 0.45548(13) 0.02581(9) 0.0321(3) Uani d . 1 1 . .
    C C17 0.61096(16) 0.41353(14) 0.13092(9) 0.0346(3) Uani d . 1 1 . .
    C C5 0.20045(16) 0.48417(13) -0.03945(9) 0.0364(4) Uani d . 1 1 . .
    C C12 0.33988(16) 0.37913(14) 0.13385(9) 0.0353(4) Uani d . 1 1 . .
    C C7 0.24724(18) 0.59935(14) 0.06148(9) 0.0392(4) Uani d . 1 1 . .
    C C11 0.3016(2) 0.26639(17) 0.17006(12) 0.0498(5) Uani d . 1 1 . .
    C C16 0.63188(18) 0.54190(14) 0.13806(9) 0.0382(4) Uani d . 1 1 . .
    C C8 0.11618(19) 0.58297(15) -0.03980(10) 0.0465(4) Uani d . 1 1 . .
    C C4 0.20154(18) 0.41338(15) -0.09800(9) 0.0435(4) Uani d . 1 1 . .
    H H4 0.2601 0.3486 -0.0991 0.052 Uiso calc R 1 1 . .
    C C6 0.28163(15) 0.47975(12) 0.02961(8) 0.0329(3) Uani d . 1 1 . .
    C C15 0.53006(18) 0.56665(14) 0.02019(9) 0.0386(4) Uani d . 1 1 . .
    C C9 0.1869(2) 0.28246(15) 0.05469(11) 0.0471(4) Uani d . 1 1 . .
    C C19 0.78866(19) 0.54907(17) 0.15952(10) 0.0439(4) Uani d . 1 1 . .
    C C20 0.91327(19) 0.4474(2) 0.24389(11) 0.0555(5) Uani d . 1 1 . .
    C C1 0.0264(2) 0.6093(2) -0.09595(12) 0.0644(6) Uani d . 1 1 . .
    H H1A -0.0322 0.6740 -0.0951 0.077 Uiso calc R 1 1 . .
    C C3 0.1137(2) 0.44023(19) -0.15530(10) 0.0558(5) Uani d . 1 1 . .
    H H3 0.1136 0.3933 -0.1952 0.067 Uiso calc R 1 1 . .
    C C18 0.85583(18) 0.44176(16) 0.12504(10) 0.0437(4) Uani d . 1 1 . .
    C C2 0.0269(2) 0.5360(2) -0.15326(12) 0.0688(6) Uani d . 1 1 . .
    H H2 -0.0330 0.5516 -0.1916 0.083 Uiso calc R 1 1 . .
    C C10 0.2036(3) 0.2056(2) 0.11837(16) 0.0706(7) Uani d . 1 1 . .
    C C21 1.0539(2) 0.5104(3) 0.25265(17) 0.0961(10) Uani d . 1 1 . .
    H H21B 1.1302 0.4561 0.2602 0.144 Uiso calc R 1 1 . .
    H H21C 1.0476 0.5610 0.2927 0.144 Uiso calc R 1 1 . .
    H H21A 1.0736 0.5542 0.2106 0.144 Uiso calc R 1 1 . .
    C C22 0.8736(3) 0.3709(3) 0.30471(13) 0.0978(10) Uani d . 1 1 . .
    H H22A 0.9498 0.3167 0.3128 0.147 Uiso calc R 1 1 . .
    H H22C 0.7862 0.3306 0.2937 0.147 Uiso calc R 1 1 . .
    H H22B 0.8595 0.4165 0.3466 0.147 Uiso calc R 1 1 . .
loop_
    _atom_site_aniso_label
    _atom_site_aniso_U_11
    _atom_site_aniso_U_22
    _atom_site_aniso_U_33
    _atom_site_aniso_U_12
    _atom_site_aniso_U_13
    _atom_site_aniso_U_23
    O4 0.0336(5) 0.0432(6) 0.0518(7) 0.0007(5) 0.0049(5) -0.0152(6)
    O1 0.0596(7) 0.0338(6) 0.0546(8) 0.0031(5) -0.0002(6) -0.0115(6)
    C13 0.0352(7) 0.0216(8) 0.0394(9) 0.0007(6) 0.0028(6) -0.0012(7)
    O2 0.0696(8) 0.0466(7) 0.0496(8) -0.0215(6) -0.0061(6) 0.0149(6)
    N2 0.0331(6) 0.0280(6) 0.0419(7) -0.0016(5) 0.0016(5) 0.0005(6)
    O3 0.0509(7) 0.0329(6) 0.0535(7) -0.0120(6) -0.0089(6) 0.0030(6)
    O6 0.0454(7) 0.0664(9) 0.0441(7) 0.0126(6) -0.0043(5) -0.0161(6)
    O5 0.0511(7) 0.0602(9) 0.0545(8) 0.0143(6) -0.0071(6) -0.0121(7)
    N1 0.0562(9) 0.0333(8) 0.0657(10) 0.0160(7) -0.0051(8) -0.0021(8)
    C14 0.0336(7) 0.0280(8) 0.0346(8) -0.0032(6) 0.0036(6) -0.0044(7)
    C17 0.0335(8) 0.0327(8) 0.0375(9) 0.0038(6) 0.0040(7) -0.0002(7)
    C5 0.0356(8) 0.0292(8) 0.0444(9) -0.0045(6) -0.0007(7) 0.0028(7)
    C12 0.0367(8) 0.0330(8) 0.0362(9) 0.0007(7) 0.0041(6) 0.0002(7)
    C7 0.0423(8) 0.0278(8) 0.0474(10) 0.0007(7) 0.0057(8) -0.0012(7)
    C11 0.0486(10) 0.0453(11) 0.0554(12) -0.0017(9) 0.0066(9) 0.0142(9)
    C16 0.0405(8) 0.0339(9) 0.0402(9) -0.0007(7) -0.0011(7) -0.0050(7)
    C8 0.0477(9) 0.0358(9) 0.0559(11) 0.0019(8) -0.0069(9) 0.0064(9)
    C4 0.0430(9) 0.0398(9) 0.0478(10) -0.0094(8) -0.0006(8) -0.0002(8)
    C6 0.0336(7) 0.0245(7) 0.0404(9) -0.0003(6) 0.0016(6) -0.0007(7)
    C15 0.0412(8) 0.0328(8) 0.0418(9) -0.0052(7) 0.0030(7) 0.0011(8)
    C9 0.0533(11) 0.0297(9) 0.0584(12) -0.0073(8) 0.0010(10) -0.0008(8)
    C19 0.0434(9) 0.0417(10) 0.0466(10) -0.0042(8) -0.0017(8) -0.0079(8)
    C20 0.0406(9) 0.0743(14) 0.0518(11) 0.0117(9) -0.0063(8) -0.0156(11)
    C1 0.0631(12) 0.0561(12) 0.0740(15) 0.0123(11) -0.0187(11) 0.0104(11)
    C3 0.0543(11) 0.0626(13) 0.0504(11) -0.0167(10) -0.0088(9) -0.0014(10)
    C18 0.0340(8) 0.0526(11) 0.0445(10) -0.0053(7) 0.0061(8) -0.0099(9)
    C2 0.0627(13) 0.0754(15) 0.0684(15) -0.0042(12) -0.0246(11) 0.0161(13)
    C10 0.0868(17) 0.0419(12) 0.0830(17) -0.0201(12) -0.0164(14) 0.0179(12)
    C21 0.0457(12) 0.119(2) 0.123(2) 0.0087(14) -0.0179(13) -0.057(2)
    C22 0.108(2) 0.126(3) 0.0594(15) 0.040(2) -0.0009(14) 0.0199(17)
_geom_special_details
;
All e.s.d.'s (except the e.s.d. in the dihedral angle between two l.s. planes)
are estimated using the full covariance matrix. The cell e.s.d.'s are taken
into account individually in the estimation of e.s.d.'s in distances, angles
and torsion angles; correlations between e.s.d.'s in cell parameters are only
used when they are defined by crystal symmetry. An approximate (isotropic)
treatment of cell e.s.d.'s is used for estimating e.s.d.'s involving l.s.
planes.
;
loop_
    _geom_bond_atom_site_label_1
    _geom_bond_atom_site_label_2
    _geom_bond_site_symmetry_2
    _geom_bond_distance
    _geom_bond_publ_flag
    O4 C18 . 1.415(2) ?
    O4 C17 . 1.4390(18) ?
    O1 C7 . 1.215(2) ?
    C13 C17 . 1.503(2) ?
    C13 C14 . 1.525(2) ?
    C13 C12 . 1.553(2) ?
    C13 H13 . 0.925(17) ?
    O2 C15 . 1.204(2) ?
    N2 C6 . 1.469(2) ?
    N2 C12 . 1.470(2) ?
    N2 C9 . 1.480(2) ?
    O3 C15 . 1.336(2) ?
    O3 C16 . 1.439(2) ?
    O6 C19 . 1.411(2) ?
    O6 C20 . 1.427(2) ?
    O5 C18 . 1.391(2) ?
    O5 C20 . 1.422(2) ?
    N1 C7 . 1.348(2) ?
    N1 C8 . 1.393(2) ?
    N1 H1 . 0.8600 ?
    C14 C15 . 1.505(2) ?
    C14 C6 . 1.573(2) ?
    C14 H14 . 0.938(17) ?
    C17 C16 . 1.515(2) ?
    C17 H17 . 0.977(17) ?
    C5 C4 . 1.378(2) ?
    C5 C8 . 1.392(2) ?
    C5 C6 . 1.505(2) ?
    C12 C11 . 1.523(2) ?
    C12 H12 . 1.026(19) ?
    C7 C6 . 1.551(2) ?
    C11 C10 . 1.509(3) ?
    C11 H11A . 0.94(2) ?
    C11 H11B . 0.96(2) ?
    C16 C19 . 1.511(2) ?
    C16 H16 . 0.962(19) ?
    C8 C1 . 1.381(3) ?
    C4 C3 . 1.388(3) ?
    C4 H4 . 0.9300 ?
    C9 C10 . 1.506(3) ?
    C9 H9A . 0.95(2) ?
    C9 H9B . 0.97(2) ?
    C19 C18 . 1.541(2) ?
    C19 H19 . 0.961(19) ?
    C20 C22 . 1.498(3) ?
    C20 C21 . 1.505(3) ?
    C1 C2 . 1.377(3) ?
    C1 H1A . 0.9300 ?
    C3 C2 . 1.376(3) ?
    C3 H3 . 0.9300 ?
    C18 H18 . 0.985(19) ?
    C2 H2 . 0.9300 ?
    C10 H10B . 0.93(3) ?
    C10 H10A . 0.95(4) ?
    C21 H21B . 0.9600 ?
    C21 H21C . 0.9600 ?
    C21 H21A . 0.9600 ?
    C22 H22A . 0.9600 ?
    C22 H22C . 0.9600 ?
    C22 H22B . 0.9600 ?
loop_
    _geom_angle_atom_site_label_1
    _geom_angle_atom_site_label_2
    _geom_angle_atom_site_label_3
    _geom_angle_site_symmetry_1
    _geom_angle_site_symmetry_3
    _geom_angle
    _geom_angle_publ_flag
    C18 O4 C17 . . 107.19(11) ?
    C17 C13 C14 . . 113.82(13) ?
    C17 C13 C12 . . 112.80(14) ?
    C14 C13 C12 . . 104.82(12) ?
    C17 C13 H13 . . 107.3(10) ?
    C14 C13 H13 . . 111.4(10) ?
    C12 C13 H13 . . 106.6(10) ?
    C6 N2 C12 . . 106.25(11) ?
    C6 N2 C9 . . 116.41(13) ?
    C12 N2 C9 . . 105.42(13) ?
    C15 O3 C16 . . 122.32(12) ?
    C19 O6 C20 . . 107.92(14) ?
    C18 O5 C20 . . 109.96(15) ?
    C7 N1 C8 . . 111.83(14) ?
    C7 N1 H1 . . 124.1 ?
    C8 N1 H1 . . 124.1 ?
    C15 C14 C13 . . 117.84(13) ?
    C15 C14 C6 . . 110.08(13) ?
    C13 C14 C6 . . 105.24(12) ?
    C15 C14 H14 . . 104.3(10) ?
    C13 C14 H14 . . 111.9(10) ?
    C6 C14 H14 . . 107.1(10) ?
    O4 C17 C13 . . 110.19(13) ?
    O4 C17 C16 . . 101.97(13) ?
    C13 C17 C16 . . 114.99(14) ?
    O4 C17 H17 . . 108.4(9) ?
    C13 C17 H17 . . 112.6(9) ?
    C16 C17 H17 . . 108.0(10) ?
    C4 C5 C8 . . 119.72(15) ?
    C4 C5 C6 . . 131.97(14) ?
    C8 C5 C6 . . 108.26(14) ?
    N2 C12 C11 . . 104.95(14) ?
    N2 C12 C13 . . 104.46(12) ?
    C11 C12 C13 . . 115.57(14) ?
    N2 C12 H12 . . 111.5(10) ?
    C11 C12 H12 . . 112.4(10) ?
    C13 C12 H12 . . 107.7(10) ?
    O1 C7 N1 . . 127.35(15) ?
    O1 C7 C6 . . 125.38(15) ?
    N1 C7 C6 . . 107.24(14) ?
    C10 C11 C12 . . 104.84(17) ?
    C10 C11 H11A . . 113.1(13) ?
    C12 C11 H11A . . 111.9(13) ?
    C10 C11 H11B . . 108.9(14) ?
    C12 C11 H11B . . 112.5(15) ?
    H11A C11 H11B . . 105.7(18) ?
    O3 C16 C19 . . 105.85(14) ?
    O3 C16 C17 . . 112.20(14) ?
    C19 C16 C17 . . 101.63(14) ?
    O3 C16 H16 . . 108.0(11) ?
    C19 C16 H16 . . 113.4(10) ?
    C17 C16 H16 . . 115.4(11) ?
    C1 C8 C5 . . 121.73(18) ?
    C1 C8 N1 . . 128.53(18) ?
    C5 C8 N1 . . 109.73(15) ?
    C5 C4 C3 . . 118.93(17) ?
    C5 C4 H4 . . 120.5 ?
    C3 C4 H4 . . 120.5 ?
    N2 C6 C5 . . 114.83(12) ?
    N2 C6 C7 . . 104.49(12) ?
    C5 C6 C7 . . 101.62(13) ?
    N2 C6 C14 . . 105.62(12) ?
    C5 C6 C14 . . 117.28(13) ?
    C7 C6 C14 . . 112.42(12) ?
    O2 C15 O3 . . 117.81(14) ?
    O2 C15 C14 . . 120.85(15) ?
    O3 C15 C14 . . 121.33(15) ?
    N2 C9 C10 . . 104.02(17) ?
    N2 C9 H9A . . 107.6(14) ?
    C10 C9 H9A . . 110.7(13) ?
    N2 C9 H9B . . 112.2(11) ?
    C10 C9 H9B . . 110.0(11) ?
    H9A C9 H9B . . 112.0(17) ?
    O6 C19 C16 . . 108.69(15) ?
    O6 C19 C18 . . 104.10(15) ?
    C16 C19 C18 . . 103.36(14) ?
    O6 C19 H19 . . 115.7(10) ?
    C16 C19 H19 . . 110.3(10) ?
    C18 C19 H19 . . 113.9(10) ?
    O5 C20 O6 . . 104.94(14) ?
    O5 C20 C22 . . 108.7(2) ?
    O6 C20 C22 . . 108.59(17) ?
    O5 C20 C21 . . 109.76(17) ?
    O6 C20 C21 . . 109.69(19) ?
    C22 C20 C21 . . 114.7(2) ?
    C2 C1 C8 . . 117.46(19) ?
    C2 C1 H1A . . 121.3 ?
    C8 C1 H1A . . 121.3 ?
    C2 C3 C4 . . 120.3(2) ?
    C2 C3 H3 . . 119.9 ?
    C4 C3 H3 . . 119.9 ?
    O5 C18 O4 . . 110.66(15) ?
    O5 C18 C19 . . 105.19(14) ?
    O4 C18 C19 . . 106.37(13) ?
    O5 C18 H18 . . 109.7(11) ?
    O4 C18 H18 . . 107.7(11) ?
    C19 C18 H18 . . 117.2(11) ?
    C3 C2 C1 . . 121.80(19) ?
    C3 C2 H2 . . 119.1 ?
    C1 C2 H2 . . 119.1 ?
    C9 C10 C11 . . 107.29(16) ?
    C9 C10 H10B . . 107.9(18) ?
    C11 C10 H10B . . 112.7(19) ?
    C9 C10 H10A . . 114(2) ?
    C11 C10 H10A . . 116(2) ?
    H10B C10 H10A . . 99(3) ?
    C20 C21 H21B . . 109.5 ?
    C20 C21 H21C . . 109.5 ?
    H21B C21 H21C . . 109.5 ?
    C20 C21 H21A . . 109.5 ?
    H21B C21 H21A . . 109.5 ?
    H21C C21 H21A . . 109.5 ?
    C20 C22 H22A . . 109.5 ?
    C20 C22 H22C . . 109.5 ?
    H22A C22 H22C . . 109.5 ?
    C20 C22 H22B . . 109.5 ?
    H22A C22 H22B . . 109.5 ?
    H22C C22 H22B . . 109.5 ?
loop_
    _geom_hbond_atom_site_label_D
    _geom_hbond_atom_site_label_H
    _geom_hbond_atom_site_label_A
    _geom_hbond_site_symmetry_A
    _geom_hbond_distance_DH
    _geom_hbond_distance_HA
    _geom_hbond_distance_DA
    _geom_hbond_angle_DHA
    N1 H1 O2 4_465 0.86 2.06 2.8849(19) 161
data_global
_journal_date_recd_electronic     2013-02-11
_journal_date_accepted     2013-02-25
_journal_name_full     'Acta Crystallographica, Section E'
_journal_year     2013
_journal_volume     69
_journal_issue      4
_journal_page_first     o466
_journal_page_last     o466
_journal_paper_category     QO
_journal_paper_doi     10.1107/S1600536813005436
_journal_coeditor_code     SU2563
_publ_contact_author_name     'S. Aravindhan'
_publ_contact_author_address
;
Department of Physics
Presidency College
Chennai 600 005
India
;
_publ_contact_author_email     'aravindhanpresidency@gmail.com'
_publ_contact_author_fax     ?
_publ_contact_author_phone     '9443203669'
_publ_section_title
;\
(1'<i>S</i>,12'<i>R</i>,13'<i>S</i>,17'<i>S</i>)-15',15'-Dimethyl-1,2-dihydro-\
11',14',16',18'-tetraoxa-7'-azaspiro[indole-3,8'-pentacyclo[10.6.0.0^2,\
9^.0^3,7^.0^13,17^]octadecane]-2,10'-dione
;
loop_
    _publ_author_name
    _publ_author_footnote
    _publ_author_address
    'V. Sabari' .
;
Department of Physics
Presidency College
Chennai 600 005
India
;
    'R. Ponnusamy' .
;
Department of Computer Science & Engineering
Madha Engineering College
Kundrathur, Chennai 600 069, India
;
    'R. Prasanna' .
;
Department of Organic Chemistry
University of Madras
Chennai 600 025
India
;
    'R. Raghunathan' .
;
Department of Organic Chemistry
University of Madras
Chennai 600 025
India
;
    'S. Aravindhan' .
;
Department of Physics
Presidency College
Chennai 600 005
India
;
