# Supplementary material for: (1′S,12′R,13′S,17′S)-15′,15′-Dimethyl-1,2-dihydro-11′,14′,16′,18′-tetra­oxa-7′-aza­spiro­[indole-3,8′-penta­cyclo­[10.6.0.02,9.03,7.013,17]octa­deca­ne]-2,10′-dione
Source: Acta Crystallogr Sect E Struct Rep Online. 2013 Mar 2;69(Pt 4):o466. doi: 10.1107/S1600536813005436 (PMC3629507; doi:10.1107/S1600536813005436)
Supplement: Supplementary file 2 [file e-69-0o466-Isup2.hkl]

#
# h,k,l, Fc-squared, Fo-squared, sigma(Fo-squared) and status flag
#
data_I
_shelx_title ' MOHANBABU310 in P2(1)2(1)2(1)'
_shelx_refln_list_code          4
_shelx_F_calc_maximum      204.06
_exptl_crystal_F_000       872.00
_reflns_d_resolution_high  0.7667
 
loop_
 _symmetry_equiv_pos_as_xyz
 'x, y, z'
 '-x+1/2, -y, z+1/2'
 '-x, y+1/2, -z+1/2'
 'x+1/2, -y+1/2, -z'
 
_cell_length_a     9.2737
_cell_length_b    11.6543
_cell_length_c    18.8489
_cell_angle_alpha  90.000
_cell_angle_beta   90.000
_cell_angle_gamma  90.000
 
_shelx_F_squared_multiplier     1.000
 
loop_
 _refln_index_h
 _refln_index_k
 _refln_index_l
 _refln_F_squared_calc
 _refln_F_squared_meas
 _refln_F_squared_sigma
 _refln_observed_status
   2   0   0     5346.60     5260.55    129.65 o
   4   0   0      375.47      347.45     10.99 o
   6   0   0       14.35       11.50      3.44 o
   8   0   0       62.23       66.21     15.60 o
  10   0   0       65.23       73.00     12.99 o
  12   0   0      122.21      142.20     19.22 o
   1   1   0      387.38      390.03      3.38 o
   2   1   0     3775.83     3720.65     33.00 o
   3   1   0     1642.97     1548.16     21.14 o
   4   1   0     3781.71     3629.88     43.87 o
   5   1   0      492.73      515.52      8.15 o
   6   1   0      502.70      479.75      8.11 o
   7   1   0      599.81      570.60     10.30 o
   8   1   0      432.94      437.00      8.16 o
   9   1   0        0.09        0.90      1.40 o
  10   1   0        7.78       10.39      4.47 o
  11   1   0        2.45        3.38      5.89 o
  12   1   0        0.10       -2.62     11.50 o
   0   2   0    41639.67    45197.05    594.40 o
   1   2   0      583.84      674.00      5.73 o
   2   2   0      785.83      741.82      6.60 o
   3   2   0      673.72      688.78      7.27 o
   4   2   0        5.39        4.88      0.79 o
   5   2   0      233.54      232.13      3.86 o
   6   2   0      209.28      201.83      3.65 o
   7   2   0       80.56       75.55      4.03 o
   8   2   0        5.44        7.19      1.96 o
   9   2   0       17.86       18.43      2.59 o
  10   2   0        0.18        0.80      2.97 o
  11   2   0        9.79        7.14      3.85 o
   1   3   0      489.28      457.28      4.46 o
   2   3   0     6554.28     6449.08     56.33 o
   3   3   0      649.68      607.74      7.15 o
   4   3   0     5141.71     5386.12     52.62 o
   5   3   0     1168.20     1197.07     13.29 o
   6   3   0      326.14      292.82      5.01 o
   7   3   0      136.27      153.07      3.74 o
   8   3   0      959.72      943.01     13.10 o
   9   3   0        1.50        0.29      2.47 o
  10   3   0        2.92       -2.59      2.59 o
  11   3   0        0.43        1.24      3.57 o
   0   4   0    13147.52    13455.53    175.45 o
   1   4   0      153.80      124.89      2.06 o
   2   4   0      295.40      295.97      4.24 o
   3   4   0      602.93      628.84      8.76 o
   4   4   0       15.69       18.04      1.31 o
   5   4   0      351.73      361.57      6.17 o
   6   4   0       40.22       36.28      1.88 o
   7   4   0       83.42       91.17      3.24 o
   8   4   0      955.72      935.23     14.56 o
   9   4   0        2.10        2.61      1.71 o
  10   4   0       28.69       29.64      4.70 o
  11   4   0        6.26        2.57      5.74 o
   1   5   0       22.12       22.83      1.25 o
   2   5   0        0.05       -0.68      0.68 o
   3   5   0     1593.96     1492.63     17.38 o
   4   5   0      293.09      323.75      5.82 o
   5   5   0       26.33       21.27      1.58 o
   6   5   0       52.62       53.22      2.76 o
   7   5   0       24.04       17.65      2.23 o
   8   5   0       11.81       13.15      2.41 o
   9   5   0       14.24       12.76      5.09 o
  10   5   0        4.45        7.29      3.73 o
  11   5   0        0.31       -3.72      3.72 o
   0   6   0     3805.89     3957.75     69.23 o
   1   6   0      123.84       99.45      2.81 o
   2   6   0       12.11       16.05      1.18 o
   3   6   0       17.50       20.89      1.51 o
   4   6   0      181.46      204.64      4.36 o
   5   6   0      430.62      434.14      7.57 o
   6   6   0      127.56      138.27      4.17 o
   7   6   0      748.36      745.06     15.89 o
   8   6   0      199.45      168.48      6.89 o
   9   6   0       30.43       31.37      3.89 o
  10   6   0        1.56       -2.55      2.74 o
  11   6   0        0.06        2.59      4.52 o
   1   7   0      187.36      173.17      4.55 o
   2   7   0      169.82      156.62      4.75 o
   3   7   0       84.21       96.30      3.03 o
   4   7   0        2.21        0.19      1.26 o
   5   7   0       84.58       74.23      3.04 o
   6   7   0        0.99       -0.56      2.45 o
   7   7   0       98.15       97.75      5.51 o
   8   7   0        5.99        2.03      2.61 o
   9   7   0       20.31       21.06      3.83 o
  10   7   0        3.91        6.99      3.90 o
   0   8   0     1216.11     1196.10     23.51 o
   1   8   0       36.89       33.72      2.04 o
   2   8   0      209.01      203.33      5.06 o
   3   8   0       22.34       26.60      2.19 o
   4   8   0      502.38      503.83      8.87 o
   5   8   0      105.65       98.87      4.64 o
   6   8   0        0.01        0.67      2.36 o
   7   8   0      113.57      125.03      6.35 o
   8   8   0        0.61        1.27      2.72 o
   9   8   0        3.87        1.38      3.06 o
  10   8   0        1.87        5.02      3.65 o
   1   9   0      363.32      384.56      8.79 o
   2   9   0      178.45      181.01      5.50 o
   3   9   0      343.48      336.76      7.42 o
   4   9   0       26.00       19.67      3.35 o
   5   9   0        1.11       -0.09      2.49 o
   6   9   0        0.16       -1.68      2.42 o
   7   9   0      104.76      102.30      6.20 o
   8   9   0        4.62        5.11      3.31 o
   9   9   0        0.70        0.04      3.48 o
   0  10   0       29.16       25.64      6.67 o
   1  10   0       24.07       27.85      2.54 o
   2  10   0      158.74      141.32      4.54 o
   3  10   0        0.55        0.08      1.77 o
   4  10   0      102.91       96.25      6.80 o
   5  10   0      210.71      206.54      7.72 o
   6  10   0       99.35      105.36      6.13 o
   7  10   0        0.00        6.81      3.08 o
   8  10   0       22.17       21.25      4.90 o
   9  10   0        4.00        2.10      4.10 o
   1  11   0       22.37       14.40      3.61 o
   2  11   0        3.16       -0.70      3.00 o
   3  11   0      147.41      148.37      8.91 o
   4  11   0      184.74      171.50      8.28 o
   5  11   0       27.86       38.68      4.30 o
   6  11   0       12.79       29.91      4.86 o
   7  11   0       34.66       43.17      5.96 o
   8  11   0        7.95        7.59      5.23 o
   0  12   0      512.51      535.42     21.41 o
   1  12   0       34.91       44.68      5.27 o
   2  12   0       23.32       15.41      7.28 o
   3  12   0       24.82       11.27      4.38 o
   4  12   0       49.39       50.46      8.67 o
   5  12   0       30.56       20.96      6.20 o
   6  12   0       11.46        0.68      5.37 o
   7  12   0        3.61        7.32      5.89 o
   1  13   0      170.96      176.72     15.56 o
   2  13   0        2.65        0.62      3.96 o
   3  13   0       22.78       20.96      7.08 o
   4  13   0       40.35       48.00     11.22 o
   5  13   0       32.71       24.11      7.00 o
   6  13   0        0.03       -0.14      5.75 o
   0  14   0        8.74        0.00      8.53 o
   1  14   0        2.67       -3.14      5.69 o
   2  14   0        0.01        4.77      6.08 o
   3  14   0        0.50        4.74      5.99 o
   4  14   0       30.56       24.03      7.69 o
   1  15   0       14.95       26.00      8.07 o
   1   0   1       51.44       36.70      1.35 o
   2   0   1     9442.22     9069.13     95.15 o
   3   0   1       39.07       29.98      1.41 o
   4   0   1       12.17       13.23      1.10 o
   5   0   1       54.27       58.82      2.88 o
   6   0   1      240.62      239.73      4.79 o
   7   0   1      610.28      596.13      9.72 o
   8   0   1       32.24       36.11      4.13 o
   9   0   1       37.37       38.76      7.10 o
  10   0   1      241.47      267.99     12.15 o
  11   0   1        1.56        1.83      8.65 o
  12   0   1       27.53       32.44     12.76 o
 -12   1   1       16.17        1.32      6.75 o
 -11   1   1       23.01       22.47      7.20 o
 -10   1   1       11.73       12.30      4.97 o
  -9   1   1        4.00       -0.68      2.54 o
  -8   1   1      116.97      118.01      3.72 o
  -7   1   1      335.13      343.34      6.69 o
  -6   1   1      621.25      603.99      9.64 o
  -5   1   1       40.11       47.42      1.42 o
  -4   1   1     1172.06     1264.94     14.14 o
  -3   1   1     2256.53     2253.42     21.48 o
  -2   1   1    10136.63    10061.79     87.10 o
  -1   1   1     1251.40     1212.62     10.50 o
   0   1   1      664.91      397.64      7.92 o
   1   1   1     1249.53     1213.14     10.49 o
   2   1   1    10137.04     9988.34     80.55 o
   3   1   1     2256.70     2280.24     26.00 o
   4   1   1     1171.63     1246.80     16.54 o
   5   1   1       40.18       43.22      2.00 o
   6   1   1      620.50      604.32      9.69 o
   7   1   1      334.86      344.94      8.59 o
   8   1   1      116.79      121.82      4.15 o
   9   1   1        3.97        4.04      1.61 o
  10   1   1       11.85        7.19      4.35 o
  11   1   1       22.98       13.86     11.02 o
  12   1   1       16.22       15.90     10.27 o
 -11   2   1       60.25       58.52      9.28 o
 -10   2   1       41.62       30.99      4.04 o
  -9   2   1       14.52       13.75      3.67 o
  -8   2   1       61.39       60.53      3.16 o
  -7   2   1      830.92      841.09     10.81 o
  -6   2   1      167.63      166.28      3.45 o
  -5   2   1      194.27      202.69      3.60 o
  -4   2   1       66.28       64.63      1.69 o
  -3   2   1      324.61      341.60      3.84 o
  -2   2   1     2962.67     2985.53     26.71 o
  -1   2   1       32.50       32.52      0.92 o
   0   2   1     4703.37     4767.81     49.97 o
   1   2   1       32.56       30.97      0.83 o
   2   2   1     2961.76     3042.17     28.03 o
   3   2   1      324.53      338.87      4.21 o
   4   2   1       66.51       65.73      1.74 o
   5   2   1      193.80      201.54      3.73 o
   6   2   1      168.23      166.17      3.83 o
   7   2   1      831.61      829.94     14.26 o
   8   2   1       61.41       65.67      3.43 o
   9   2   1       14.47       15.75      2.32 o
  10   2   1       41.54       37.72      4.66 o
  11   2   1       60.24       77.45      7.67 o
 -11   3   1       38.51       36.78      4.84 o
 -10   3   1       14.03       20.52      6.88 o
  -9   3   1      100.49      107.07      5.79 o
  -8   3   1      121.31      125.88      5.66 o
  -7   3   1      221.31      222.44      4.59 o
  -6   3   1      294.26      277.29      4.93 o
  -5   3   1      631.22      621.92      7.80 o
  -4   3   1      229.27      225.42      3.51 o
  -3   3   1      326.60      343.08      4.39 o
  -2   3   1      752.89      795.60      8.59 o
  -1   3   1     2717.79     2640.06     23.75 o
   0   3   1     1857.14     1775.99     18.37 o
   1   3   1     2715.77     2619.34     20.82 o
   2   3   1      753.73      805.72      8.36 o
   3   3   1      326.53      348.89      4.95 o
   4   3   1      228.76      224.87      3.91 o
   5   3   1      631.86      627.49      8.23 o
   6   3   1      294.29      281.39      5.97 o
   7   3   1      221.24      215.12      4.53 o
   8   3   1      121.34      110.66      4.69 o
   9   3   1      100.67       97.07      6.24 o
  10   3   1       14.03       11.66      6.12 o
  11   3   1       38.37       46.83      5.06 o
 -11   4   1       24.40       18.31      5.01 o
 -10   4   1      184.92      189.08      7.92 o
  -9   4   1        3.73        1.89      2.28 o
  -8   4   1       76.50       74.02      3.34 o
  -7   4   1      118.50      121.84      3.67 o
  -6   4   1       38.87       35.14      1.79 o
  -5   4   1      368.37      354.89      5.76 o
  -4   4   1       92.07       95.28      2.26 o
  -3   4   1      188.10      183.11      3.21 o
  -2   4   1     1397.98     1434.92     19.95 o
  -1   4   1     2007.09     2072.45     20.27 o
   0   4   1       14.25       13.26      0.88 o
   1   4   1     2008.48     2096.92     18.22 o
   2   4   1     1398.41     1432.33     14.29 o
   3   4   1      187.85      185.04      3.77 o
   4   4   1       91.87       98.12      2.56 o
   5   4   1      367.56      365.52      6.65 o
   6   4   1       38.88       39.57      2.07 o
   7   4   1      118.61      116.53      3.85 o
   8   4   1       76.51       69.82      3.52 o
   9   4   1        3.74        2.20      1.73 o
  10   4   1      184.92      184.22      9.17 o
  11   4   1       24.46       23.71      4.80 o
 -11   5   1       41.50       42.86      6.49 o
 -10   5   1       30.24       30.17      3.77 o
  -9   5   1       27.30       30.66      4.73 o
  -8   5   1      203.93      207.57      7.18 o
  -7   5   1      205.82      198.12      5.06 o
  -6   5   1      116.58      115.49      3.63 o
  -5   5   1       17.46       16.55      1.41 o
  -4   5   1      470.17      456.50      9.54 o
  -3   5   1      757.40      763.43      9.88 o
  -2   5   1      281.95      289.51      4.40 o
  -1   5   1     2568.03     2576.29     28.08 o
   0   5   1     2047.94     2162.32     23.76 o
   1   5   1     2567.89     2602.49     24.87 o
   2   5   1      281.77      293.85      4.06 o
   3   5   1      757.81      748.50      9.88 o
   4   5   1      469.66      468.36      7.47 o
   5   5   1       17.52       18.45      1.52 o
   6   5   1      116.82      127.83      4.82 o
   7   5   1      205.85      198.75      5.47 o
   8   5   1      203.89      208.42      7.78 o
   9   5   1       27.13       32.12      3.69 o
  10   5   1       30.25       32.08      4.09 o
  11   5   1       41.42       35.14      5.54 o
 -11   6   1        0.07       -1.33      4.53 o
 -10   6   1       87.61       95.70      6.28 o
  -9   6   1       23.41       17.60      3.35 o
  -8   6   1       86.03       91.55      5.63 o
  -7   6   1       11.53        6.48      2.69 o
  -6   6   1       20.42       24.06      2.22 o
  -5   6   1      166.52      155.81      4.21 o
  -4   6   1        5.77        4.38      1.29 o
  -3   6   1      268.58      261.78      4.95 o
  -2   6   1      731.06      802.96     10.29 o
  -1   6   1     2024.19     2094.98     23.33 o
   0   6   1     1754.37     1706.34     22.17 o
   1   6   1     2025.14     2129.68     26.50 o
   2   6   1      730.93      810.37     10.27 o
   3   6   1      268.83      265.70      4.52 o
   4   6   1        5.84        6.54      1.35 o
   5   6   1      166.53      164.07      4.28 o
   6   6   1       20.33       21.83      2.37 o
   7   6   1       11.52        9.04      3.00 o
   8   6   1       86.11       92.58      5.41 o
   9   6   1       23.43       24.64      3.58 o
  10   6   1       87.60       90.19      5.66 o
  11   6   1        0.07       -0.65      3.17 o
 -10   7   1        1.17       14.44      3.89 o
  -9   7   1       29.20       31.75      4.71 o
  -8   7   1        3.09        0.59      2.57 o
  -7   7   1       27.28       24.48      3.53 o
  -6   7   1        8.34        3.60      2.64 o
  -5   7   1      279.40      283.88      5.70 o
  -4   7   1       40.32       45.74      2.43 o
  -3   7   1      134.21      139.51      3.87 o
  -2   7   1      225.56      219.33      5.29 o
  -1   7   1      232.23      229.08      5.54 o
   0   7   1        9.11        9.09      2.08 o
   1   7   1      232.20      231.46      4.73 o
   2   7   1      225.27      220.17      4.21 o
   3   7   1      134.53      139.16      3.30 o
   4   7   1       40.25       40.66      2.39 o
   5   7   1      279.44      282.55      5.74 o
   6   7   1        8.38        8.71      2.66 o
   7   7   1       27.17       25.68      3.65 o
   8   7   1        3.12        7.15      2.95 o
   9   7   1       29.09       34.96      4.22 o
  10   7   1        1.17        0.20      2.93 o
 -10   8   1       17.95       27.55      4.88 o
  -9   8   1        0.99        1.66      4.31 o
  -8   8   1        8.17        8.41      3.11 o
  -7   8   1       79.54       73.18      5.19 o
  -6   8   1        0.84        2.47      2.45 o
  -5   8   1      388.22      363.17      8.79 o
  -4   8   1        9.17        7.24      1.83 o
  -3   8   1       99.10       91.07      3.50 o
  -2   8   1      204.18      213.70      5.23 o
  -1   8   1       13.91       11.40      1.70 o
   0   8   1      505.91      515.91      8.68 o
   1   8   1       13.88       10.68      2.25 o
   2   8   1      203.88      215.11      6.47 o
   3   8   1       98.97       92.93      3.49 o
   4   8   1        9.08        3.63      1.69 o
   5   8   1      388.10      369.51      8.97 o
   6   8   1        0.83       -4.12      4.12 o
   7   8   1       79.49       84.42      5.53 o
   8   8   1        8.11       12.75      3.49 o
   9   8   1        0.98       -0.18      2.83 o
  10   8   1       18.07       15.54      4.11 o
  -9   9   1       12.42       17.76      4.39 o
  -8   9   1       27.07       24.94      4.78 o
  -7   9   1       82.50       83.42      7.34 o
  -6   9   1       81.95       89.17      5.48 o
  -5   9   1       20.93       12.28      2.93 o
  -4   9   1       31.88       33.88      3.69 o
  -3   9   1       43.90       36.62      2.74 o
  -2   9   1        5.42        3.15      1.83 o
  -1   9   1       21.89       23.04      2.18 o
   0   9   1        0.00       -0.12      1.53 o
   1   9   1       21.70       21.97      2.02 o
   2   9   1        5.43        2.35      1.58 o
   3   9   1       43.94       41.59      3.58 o
   4   9   1       31.71       30.89      3.17 o
   5   9   1       20.92       22.54      3.48 o
   6   9   1       81.89       97.73      6.81 o
   7   9   1       82.59       84.96      5.78 o
   8   9   1       27.15       29.42      4.34 o
   9   9   1       12.38       10.21      5.42 o
  -9  10   1        4.68       -1.39      5.04 o
  -8  10   1       51.59       50.96      6.01 o
  -7  10   1       15.64       14.24      3.96 o
  -6  10   1      115.79      106.20     10.46 o
  -5  10   1       29.65       25.30      4.27 o
  -4  10   1      135.81      124.36      6.11 o
  -3  10   1        4.59        4.17      2.16 o
  -2  10   1      266.58      276.23      7.27 o
  -1  10   1      117.31      106.59      6.16 o
   0  10   1      118.10      113.86      4.47 o
   1  10   1      117.36      110.80      3.83 o
   2  10   1      266.80      265.83      6.51 o
   3  10   1        4.64        0.76      1.80 o
   4  10   1      135.96      127.70      5.44 o
   5  10   1       29.72       32.39      3.90 o
   6  10   1      115.48      116.21      6.32 o
   7  10   1       15.61       14.12      3.52 o
   8  10   1       51.43       50.81      5.39 o
   9  10   1        4.67       -0.36      3.52 o
  -8  11   1       14.10       23.81      6.72 o
  -7  11   1       30.43       27.58      8.16 o
  -6  11   1       18.60       21.79      4.35 o
  -5  11   1      195.07      197.58     11.35 o
  -4  11   1       98.22       84.29      9.17 o
  -3  11   1       23.24       11.49      4.31 o
  -2  11   1      309.01      306.53     10.62 o
  -1  11   1      140.67      139.80      7.40 o
   0  11   1      428.03      434.47     13.62 o
   1  11   1      140.66      129.35      7.19 o
   2  11   1      309.16      322.65      8.68 o
   3  11   1       23.33       20.02      3.30 o
   4  11   1       98.06       89.25      5.24 o
   5  11   1      194.95      203.86     11.13 o
   6  11   1       18.66       25.30      5.52 o
   7  11   1       30.40       34.33      4.67 o
   8  11   1       14.12       15.26      4.18 o
  -7  12   1       22.79       17.52      6.81 o
  -6  12   1        1.24       -4.05      4.64 o
  -5  12   1       64.21       58.71      8.62 o
  -4  12   1        5.65       11.11      5.37 o
  -3  12   1       44.65       45.23      6.16 o
  -2  12   1       85.91       87.42      7.76 o
  -1  12   1      110.67      112.56      7.99 o
   0  12   1        1.22       -1.85      3.17 o
   1  12   1      110.80      111.23      7.25 o
   2  12   1       85.78       77.98      7.52 o
   3  12   1       44.72       38.64      6.05 o
   4  12   1        5.69        8.19      5.12 o
   5  12   1       64.30       77.76      6.88 o
   6  12   1        1.23       -0.24      6.90 o
   7  12   1       22.78       21.08      7.18 o
  -6  13   1        7.58       12.03      6.57 o
  -5  13   1        1.61       -4.64      4.64 o
  -4  13   1       59.69       68.17      9.55 o
  -3  13   1       24.75       23.36      7.14 o
  -2  13   1       24.50       28.99      5.78 o
  -1  13   1       59.86       59.70      7.32 o
   0  13   1        9.21        7.65      4.17 o
   1  13   1       59.54       66.24     10.62 o
   2  13   1       24.47       20.79      5.50 o
   3  13   1       24.71       32.11      7.76 o
   4  13   1       59.60       53.85      9.11 o
   5  13   1        1.62       -5.10      5.10 o
   6  13   1        7.53        8.34      7.01 o
  -4  14   1        1.56        6.26      6.16 o
  -3  14   1      141.48      179.73     14.52 o
  -2  14   1       23.11       26.42     16.64 o
  -1  14   1       38.87       39.21      6.76 o
   0  14   1       10.04        0.80      5.75 o
   1  14   1       38.97       39.73     10.21 o
   2  14   1       23.07       28.25      8.76 o
   3  14   1      141.62      179.56     14.31 o
   4  14   1        1.57        2.89      6.14 o
  -1  15   1        8.82        6.87      7.72 o
   0  15   1        0.48       -6.06     14.33 o
   1  15   1        8.83       10.59      7.26 o
   0   0   2     9173.38     7150.96    617.33 o
   1   0   2      241.66      226.01      3.00 o
   2   0   2      255.11      275.33      3.22 o
   3   0   2     6543.38     6463.83     70.66 o
   4   0   2     2591.19     2604.86     29.52 o
   5   0   2       12.62       11.03      1.18 o
   6   0   2      219.47      217.05      3.80 o
   7   0   2      780.04      751.69     11.21 o
   8   0   2      298.15      329.49      7.06 o
   9   0   2       46.27       50.70      6.07 o
  10   0   2       21.57       21.54      5.58 o
  11   0   2       35.92       42.38      8.22 o
  12   0   2       17.49       24.02     11.63 o
 -11   1   2       18.22       14.05      5.41 o
 -10   1   2       98.81      104.93      8.41 o
  -9   1   2      204.75      202.79      5.37 o
  -8   1   2      235.73      233.86      7.29 o
  -7   1   2       74.88       77.40      2.30 o
  -6   1   2      240.98      253.32      3.84 o
  -5   1   2       18.07       19.07      1.09 o
  -4   1   2      532.85      507.87      6.55 o
  -3   1   2      784.41      795.23      7.81 o
  -2   1   2     5460.19     5503.97     48.49 o
  -1   1   2    14373.44    14083.13    129.26 o
   0   1   2    17563.79    17546.76    181.20 o
   1   1   2    14378.63    14259.50    128.42 o
   2   1   2     5461.66     5568.12     51.06 o
   3   1   2      785.93      801.93      8.50 o
   4   1   2      532.84      509.48      6.91 o
   5   1   2       18.00       18.36      1.40 o
   6   1   2      241.24      245.70      7.03 o
   7   1   2       75.11       73.80      3.27 o
   8   1   2      235.59      230.62      5.97 o
   9   1   2      204.59      206.50      5.75 o
  10   1   2       98.93      100.23      5.13 o
  11   1   2       18.28       21.83     13.39 o
 -11   2   2       74.97       81.28     13.07 o
 -10   2   2       21.50       18.97      3.13 o
  -9   2   2        5.43        3.82      1.93 o
  -8   2   2      153.97      155.70      3.68 o
  -7   2   2       38.94       43.16      1.87 o
  -6   2   2      489.28      489.78      6.96 o
  -5   2   2     1768.99     1784.55     18.74 o
  -4   2   2      505.22      509.81      6.31 o
  -3   2   2      434.20      431.82      4.99 o
  -2   2   2     1441.36     1340.39     13.17 o
  -1   2   2    14473.70    14497.16    125.73 o
   0   2   2      211.20      206.47      3.22 o
   1   2   2    14479.80    14554.07    120.22 o
   2   2   2     1439.57     1372.57     12.64 o
   3   2   2      434.58      442.19      5.86 o
   4   2   2      506.80      514.59      7.58 o
   5   2   2     1768.65     1796.84     22.78 o
   6   2   2      489.00      484.07      7.27 o
   7   2   2       39.10       38.46      1.82 o
   8   2   2      153.70      155.30      5.29 o
   9   2   2        5.38        5.08      2.21 o
  10   2   2       21.44       20.26      3.56 o
  11   2   2       74.97       83.95      6.61 o
 -11   3   2       31.70       37.67      8.36 o
 -10   3   2       82.87       92.97     12.76 o
  -9   3   2       87.05       82.20      5.16 o
  -8   3   2      121.77      117.55      3.52 o
  -7   3   2       30.66       33.30      1.92 o
  -6   3   2       51.76       50.97      2.78 o
  -5   3   2      307.64      301.63      4.68 o
  -4   3   2       71.99       84.28      2.04 o
  -3   3   2     2014.39     2020.34     20.54 o
  -2   3   2     1726.38     1716.46     16.68 o
  -1   3   2      389.28      405.38      4.48 o
   0   3   2     1785.73     1838.78     20.30 o
   1   3   2      389.45      416.30      4.35 o
   2   3   2     1728.74     1725.95     16.71 o
   3   3   2     2017.35     2007.94     26.77 o
   4   3   2       71.87       84.76      2.30 o
   5   3   2      307.56      309.27      5.20 o
   6   3   2       52.06       48.90      2.25 o
   7   3   2       30.57       34.66      2.06 o
   8   3   2      121.72      114.65      3.83 o
   9   3   2       86.96       76.86      5.78 o
  10   3   2       82.91       85.59      6.17 o
  11   3   2       31.79       31.13      5.14 o
 -11   4   2        4.29        3.76      3.71 o
 -10   4   2       11.25       10.31      3.93 o
  -9   4   2       30.84       34.37      2.73 o
  -8   4   2      202.56      198.82      5.27 o
  -7   4   2      257.80      267.50      7.17 o
  -6   4   2      201.33      185.12      3.93 o
  -5   4   2      455.69      489.25      7.20 o
  -4   4   2      490.76      476.64      6.08 o
  -3   4   2      249.24      268.06      3.91 o
  -2   4   2      992.51     1022.30     10.59 o
  -1   4   2        5.29        7.85      0.93 o
   0   4   2     5100.16     5037.24     64.51 o
   1   4   2        5.26        7.64      0.87 o
   2   4   2      991.38     1017.86     10.62 o
   3   4   2      249.70      270.91      4.86 o
   4   4   2      490.70      500.43      6.96 o
   5   4   2      456.20      483.29      7.33 o
   6   4   2      201.01      193.98      4.25 o
   7   4   2      257.49      265.87      6.37 o
   8   4   2      202.79      189.37      5.55 o
   9   4   2       30.88       33.84      2.60 o
  10   4   2       11.23        5.36      3.61 o
  11   4   2        4.35        4.69      3.81 o
 -11   5   2       28.33       36.29      3.82 o
 -10   5   2       26.76       24.80      3.74 o
  -9   5   2       31.68       24.93      3.90 o
  -8   5   2      115.63      111.09      5.38 o
  -7   5   2      811.46      793.98     13.04 o
  -6   5   2      305.80      316.11      5.72 o
  -5   5   2      105.04       96.47      2.53 o
  -4   5   2        9.78       10.90      1.20 o
  -3   5   2      529.37      546.53      7.10 o
  -2   5   2      561.93      529.80      7.97 o
  -1   5   2      338.18      358.12      5.82 o
   0   5   2     4126.00     4220.95     56.20 o
   1   5   2      337.38      355.05      5.11 o
   2   5   2      561.56      534.00      6.85 o
   3   5   2      529.08      533.83      7.70 o
   4   5   2        9.69       11.81      1.28 o
   5   5   2      105.10       94.94      2.84 o
   6   5   2      305.98      306.99     13.02 o
   7   5   2      811.56      792.72     14.24 o
   8   5   2      115.37      114.13      4.75 o
   9   5   2       31.77       25.33      5.22 o
  10   5   2       26.82       24.13      3.58 o
  11   5   2       28.34       27.39      5.32 o
 -11   6   2       24.56       26.21      4.23 o
 -10   6   2       43.69       44.28      4.93 o
  -9   6   2        6.41        4.17      5.17 o
  -8   6   2       44.46       45.15      5.52 o
  -7   6   2       34.73       35.57      3.72 o
  -6   6   2       44.91       43.54      2.93 o
  -5   6   2      286.18      295.41      5.95 o
  -4   6   2      241.17      230.40      4.79 o
  -3   6   2     1056.13     1115.73     13.91 o
  -2   6   2      266.55      268.90      7.49 o
  -1   6   2      505.22      442.72      9.92 o
   0   6   2      342.30      330.31      6.98 o
   1   6   2      505.66      456.47      6.59 o
   2   6   2      266.33      262.35      4.53 o
   3   6   2     1057.33     1110.07     12.97 o
   4   6   2      241.67      245.85      5.88 o
   5   6   2      285.81      298.39      6.01 o
   6   6   2       45.10       40.31      3.31 o
   7   6   2       34.51       33.99      3.87 o
   8   6   2       44.43       38.90      4.04 o
   9   6   2        6.42        8.31      4.71 o
  10   6   2       43.80       38.58      6.64 o
  11   6   2       24.55       25.63      3.68 o
 -10   7   2        5.73        8.69      3.93 o
  -9   7   2       10.94        9.54      3.59 o
  -8   7   2       53.42       58.74      8.27 o
  -7   7   2      186.45      195.95      8.33 o
  -6   7   2      215.71      189.71      6.99 o
  -5   7   2       61.59       67.97      2.95 o
  -4   7   2      238.07      249.84      6.41 o
  -3   7   2       14.18       17.23      1.99 o
  -2   7   2      116.78      109.29      3.64 o
  -1   7   2      132.53      135.62      3.36 o
   0   7   2       87.61       81.46      6.98 o
   1   7   2      131.94      135.20      4.99 o
   2   7   2      116.73      110.98      2.83 o
   3   7   2       14.07       21.29      1.97 o
   4   7   2      237.97      241.36      5.18 o
   5   7   2       61.46       61.90      3.29 o
   6   7   2      215.40      211.75      7.49 o
   7   7   2      186.59      211.62     10.02 o
   8   7   2       53.45       57.61      7.08 o
   9   7   2       10.89        9.96      3.64 o
  10   7   2        5.76        7.76      4.53 o
 -10   8   2       25.25       29.04      5.03 o
  -9   8   2       17.58       18.49      4.33 o
  -8   8   2       46.46       62.80      5.75 o
  -7   8   2       42.21       46.38      5.02 o
  -6   8   2       84.00       78.44      5.67 o
  -5   8   2      217.41      211.51      7.30 o
  -4   8   2      165.45      170.15      5.15 o
  -3   8   2      118.52      117.59      4.78 o
  -2   8   2      107.84      111.30      3.33 o
  -1   8   2      461.69      485.23      9.60 o
   0   8   2      191.25      180.78      6.90 o
   1   8   2      461.95      491.58      8.78 o
   2   8   2      108.31      112.46      3.94 o
   3   8   2      118.39      113.49      3.84 o
   4   8   2      165.27      166.68      4.82 o
   5   8   2      217.97      207.69      8.45 o
   6   8   2       84.20       82.45      5.19 o
   7   8   2       42.40       45.73      4.76 o
   8   8   2       46.49       56.05      8.26 o
   9   8   2       17.58       17.26      3.95 o
  10   8   2       25.28       33.07      4.72 o
  -9   9   2        1.03       -2.86      3.36 o
  -8   9   2       23.99       14.86      4.13 o
  -7   9   2        0.03       -0.46      3.04 o
  -6   9   2      148.47      153.07      7.86 o
  -5   9   2       93.72       92.28      9.44 o
  -4   9   2       78.41       78.34      4.76 o
  -3   9   2       88.50       79.86      6.36 o
  -2   9   2       88.24       84.42      3.82 o
  -1   9   2       36.91       35.24      3.95 o
   0   9   2      339.27      355.91      7.06 o
   1   9   2       36.78       39.16      2.54 o
   2   9   2       88.31       84.67      3.63 o
   3   9   2       88.65       85.95      6.10 o
   4   9   2       78.52       77.83      4.29 o
   5   9   2       93.83       91.69      5.38 o
   6   9   2      148.29      148.34      7.00 o
   7   9   2        0.03       -1.65      2.70 o
   8   9   2       23.95       23.45      4.28 o
   9   9   2        1.01       -1.23      3.20 o
  -9  10   2       15.80       20.87      6.13 o
  -8  10   2        9.44       10.51      4.67 o
  -7  10   2        4.87        7.41      3.65 o
  -6  10   2       50.84       42.85      5.22 o
  -5  10   2       33.67       35.97      4.82 o
  -4  10   2       17.01       20.48      3.56 o
  -3  10   2      145.91      147.88      7.11 o
  -2  10   2      309.90      291.17      7.29 o
  -1  10   2       25.22       29.04      3.96 o
   0  10   2      191.10      173.30      4.63 o
   1  10   2       25.11       24.27      2.32 o
   2  10   2      310.03      293.83      8.51 o
   3  10   2      146.14      148.64      5.18 o
   4  10   2       17.11       17.18      2.95 o
   5  10   2       33.64       36.71      4.25 o
   6  10   2       50.89       51.92      6.53 o
   7  10   2        4.87        7.47      5.59 o
   8  10   2        9.43       19.58      4.64 o
   9  10   2       15.78       14.67      4.80 o
  -8  11   2       42.87       43.06      8.00 o
  -7  11   2       23.12       23.45      4.94 o
  -6  11   2       63.39       48.87      5.60 o
  -5  11   2       29.41       30.79      6.61 o
  -4  11   2        2.38       -2.27      4.13 o
  -3  11   2      126.88      136.44     14.44 o
  -2  11   2      110.37      108.31      6.70 o
  -1  11   2        2.59        3.82      3.14 o
   0  11   2      296.27      276.69     10.06 o
   1  11   2        2.59        3.66      2.98 o
   2  11   2      110.16      115.03      4.55 o
   3  11   2      126.83      126.17      6.14 o
   4  11   2        2.36        3.46      2.56 o
   5  11   2       29.43       24.25      3.96 o
   6  11   2       63.49       54.90      5.16 o
   7  11   2       23.15       20.67      4.34 o
   8  11   2       42.79       41.29      8.59 o
  -7  12   2       40.41       49.97      8.68 o
  -6  12   2        8.81       14.85      6.07 o
  -5  12   2       69.28       76.66     13.52 o
  -4  12   2       67.75       51.41     10.31 o
  -3  12   2       74.02       73.21      7.43 o
  -2  12   2       55.34       51.44      7.59 o
  -1  12   2       18.17       23.62      4.32 o
   0  12   2        2.40       -0.90      3.15 o
   1  12   2       18.25       25.17      4.44 o
   2  12   2       55.11       52.00      6.56 o
   3  12   2       73.96       64.30     10.05 o
   4  12   2       67.63       53.62      8.42 o
   5  12   2       69.15       73.98      6.91 o
   6  12   2        8.83       10.27      5.11 o
   7  12   2       40.38       48.53      6.60 o
  -6  13   2       16.12       21.53      7.28 o
  -5  13   2       52.35       63.10      9.32 o
  -4  13   2       14.04       11.96      5.99 o
  -3  13   2       62.59       71.60      9.77 o
  -2  13   2       10.21       14.74      4.90 o
  -1  13   2        4.49        4.80      4.24 o
   0  13   2       92.70      101.18      7.48 o
   1  13   2        4.49        1.54      5.14 o
   2  13   2       10.18       16.08      7.41 o
   3  13   2       62.56       78.76     10.11 o
   4  13   2       14.07       16.90      6.58 o
   5  13   2       52.46       42.35     15.96 o
   6  13   2       15.99       29.58      7.62 o
  -4  14   2       43.11       47.96      8.99 o
  -3  14   2        5.44        1.04      5.62 o
  -2  14   2       27.81       26.52     10.46 o
  -1  14   2       16.70       11.49      5.18 o
   0  14   2        7.81       10.58      6.04 o
   1  14   2       16.79       17.39      6.82 o
   2  14   2       27.85       30.15      7.89 o
   3  14   2        5.47        8.08      7.52 o
   4  14   2       43.16       50.95     12.90 o
  -1  15   2       13.26       25.67      8.34 o
   0  15   2       21.10       32.42     12.37 o
   1  15   2       13.25       14.84     11.18 o
   1   0   3    21745.92    21015.99    204.74 o
   2   0   3     2377.98     2431.96     27.36 o
   3   0   3      383.25      398.78      4.45 o
   4   0   3     1629.66     1731.19     20.24 o
   5   0   3       10.48       11.34      1.06 o
   6   0   3      249.81      247.39      4.38 o
   7   0   3      131.70      128.74      3.38 o
   8   0   3        8.57        7.26      1.38 o
   9   0   3       67.93       71.62      3.82 o
  10   0   3       28.63       28.08      7.21 o
  11   0   3        0.86        7.26      5.69 o
 -11   1   3       25.50       24.93      7.29 o
 -10   1   3        3.27        6.19      4.45 o
  -9   1   3        0.07        0.50      1.14 o
  -8   1   3      372.75      377.29      6.31 o
  -7   1   3      242.08      227.21      4.40 o
  -6   1   3      566.96      566.58      7.51 o
  -5   1   3      395.53      407.63      6.13 o
  -4   1   3      312.57      327.62      4.65 o
  -3   1   3     5296.19     5300.93     46.24 o
  -2   1   3       35.41       37.52      1.01 o
  -1   1   3     3253.15     3169.20     37.86 o
   0   1   3     7281.52     7118.66     73.71 o
   1   1   3     3249.67     3136.25     31.28 o
   2   1   3       35.00       35.18      1.15 o
   3   1   3     5299.18     5210.64     52.29 o
   4   1   3      312.06      330.05      5.41 o
   5   1   3      394.92      405.59      6.49 o
   6   1   3      567.26      566.76      8.14 o
   7   1   3      242.46      225.11      5.62 o
   8   1   3      372.76      368.12      8.94 o
   9   1   3        0.07       -1.83      1.83 o
  10   1   3        3.24        3.91      3.09 o
  11   1   3       25.42       19.08      6.85 o
 -11   2   3        5.55        3.43      2.83 o
 -10   2   3       29.58       36.48      3.87 o
  -9   2   3       18.75       20.05      1.72 o
  -8   2   3       66.71       61.16      2.75 o
  -7   2   3      335.45      340.13      5.91 o
  -6   2   3       70.38       68.27      2.41 o
  -5   2   3     1546.08     1567.67     17.72 o
  -4   2   3     2220.96     2298.03     24.87 o
  -3   2   3     1560.46     1560.34     19.33 o
  -2   2   3     2148.91     2125.62     21.58 o
  -1   2   3     7038.42     6898.76     69.23 o
   0   2   3      486.18      495.15      6.53 o
   1   2   3     7032.42     6895.83     63.48 o
   2   2   3     2149.47     2156.87     21.81 o
   3   2   3     1561.24     1570.09     18.47 o
   4   2   3     2219.31     2322.99     24.95 o
   5   2   3     1546.43     1588.06     20.70 o
   6   2   3       70.22       65.19      2.42 o
   7   2   3      335.35      332.74      6.13 o
   8   2   3       66.79       63.80      2.97 o
   9   2   3       18.77       21.67      3.50 o
  10   2   3       29.64       33.06      4.50 o
  11   2   3        5.55        3.14      2.84 o
 -11   3   3       29.13       38.82      7.76 o
 -10   3   3        7.67        9.56      2.14 o
  -9   3   3       34.79       40.29      2.55 o
  -8   3   3      289.32      292.61      5.87 o
  -7   3   3       31.86       33.35      2.05 o
  -6   3   3       61.31       55.85      2.32 o
  -5   3   3      320.04      339.83      5.33 o
  -4   3   3     1087.08     1077.62     12.57 o
  -3   3   3     5842.86     5970.91     61.46 o
  -2   3   3     1105.27     1112.48     11.90 o
  -1   3   3     1903.04     1808.33     18.59 o
   0   3   3     1427.33     1317.52     24.52 o
   1   3   3     1900.76     1792.66     22.16 o
   2   3   3     1103.79     1115.50     12.02 o
   3   3   3     5844.27     5989.54     66.42 o
   4   3   3     1085.69     1067.99     13.54 o
   5   3   3      319.29      331.29      5.61 o
   6   3   3       61.47       56.73      3.31 o
   7   3   3       32.00       27.39      2.03 o
   8   3   3      289.35      290.29      7.82 o
   9   3   3       34.84       36.63      4.20 o
  10   3   3        7.65       10.31      4.66 o
  11   3   3       29.11       38.39      4.92 o
 -11   4   3       19.50       23.52      6.42 o
 -10   4   3        8.26       11.02      3.37 o
  -9   4   3       53.84       59.76      3.73 o
  -8   4   3       51.06       49.53      2.95 o
  -7   4   3      272.87      274.51      5.68 o
  -6   4   3       19.40       22.27      1.71 o
  -5   4   3      257.88      240.57      4.83 o
  -4   4   3      305.38      327.53      5.16 o
  -3   4   3      684.65      703.25      8.34 o
  -2   4   3      878.56      927.59     10.30 o
  -1   4   3      869.85      893.69     12.94 o
   0   4   3      529.11      575.98      8.92 o
   1   4   3      870.07      878.01      9.97 o
   2   4   3      878.61      909.81     10.39 o
   3   4   3      685.26      688.02      9.69 o
   4   4   3      305.01      321.17      5.96 o
   5   4   3      258.51      247.95      4.42 o
   6   4   3       19.44       22.79      1.77 o
   7   4   3      272.85      264.71      6.05 o
   8   4   3       51.27       42.28      5.97 o
   9   4   3       53.79       60.49      3.26 o
  10   4   3        8.25        5.49      2.33 o
  11   4   3       19.46       31.70      5.06 o
 -11   5   3        8.78       14.55      4.11 o
 -10   5   3       30.59       34.62      5.72 o
  -9   5   3       13.03       18.55      3.07 o
  -8   5   3      206.04      200.84      6.38 o
  -7   5   3       24.18       22.68      2.41 o
  -6   5   3       34.85       37.04      2.13 o
  -5   5   3      239.30      231.95      5.15 o
  -4   5   3      280.94      268.22      4.55 o
  -3   5   3       46.41       51.19      1.83 o
  -2   5   3      145.73      141.64      2.69 o
  -1   5   3      434.21      384.34      7.13 o
   0   5   3     1567.61     1576.84     22.94 o
   1   5   3      434.32      385.33      5.57 o
   2   5   3      145.75      141.22      2.90 o
   3   5   3       46.57       47.33      2.10 o
   4   5   3      280.71      280.16      5.48 o
   5   5   3      238.88      240.19      4.67 o
   6   5   3       34.84       36.79      2.32 o
   7   5   3       24.16       25.93      2.85 o
   8   5   3      205.71      207.84      7.39 o
   9   5   3       13.12        8.67      2.81 o
  10   5   3       30.68       23.74      3.33 o
  11   5   3        8.79        5.66      4.27 o
 -11   6   3       19.99       46.03      9.10 o
 -10   6   3        6.75        0.63      3.50 o
  -9   6   3       61.54       65.91      4.82 o
  -8   6   3       75.26       79.55      6.27 o
  -7   6   3      307.99      295.35      8.58 o
  -6   6   3       56.80       50.52      3.21 o
  -5   6   3      457.87      474.20      7.32 o
  -4   6   3      550.39      562.29      7.72 o
  -3   6   3       22.15       21.52      1.88 o
  -2   6   3      191.63      172.77      4.36 o
  -1   6   3      235.92      234.79      6.76 o
   0   6   3       27.69       29.25      2.97 o
   1   6   3      235.06      229.96      6.18 o
   2   6   3      191.66      174.60      3.58 o
   3   6   3       22.07       24.16      1.89 o
   4   6   3      549.80      583.11      8.66 o
   5   6   3      458.45      465.11      8.13 o
   6   6   3       56.58       52.44      3.47 o
   7   6   3      307.39      296.51      9.05 o
   8   6   3       75.30       84.58      5.30 o
   9   6   3       61.61       62.90      9.43 o
  10   6   3        6.65        3.04      2.88 o
  11   6   3       19.96       28.78      8.19 o
 -10   7   3        3.31        6.33      4.40 o
  -9   7   3       30.36       40.21      5.01 o
  -8   7   3        7.94        4.45      3.24 o
  -7   7   3       91.66       90.86      6.44 o
  -6   7   3       95.62       92.51      5.82 o
  -5   7   3      256.29      247.35      5.66 o
  -4   7   3       26.31       24.87      2.22 o
  -3   7   3      184.59      172.47      4.82 o
  -2   7   3       94.36       91.73      3.56 o
  -1   7   3       62.92       69.14      4.08 o
   0   7   3     3609.27     3623.60     50.57 o
   1   7   3       63.22       66.59      2.90 o
   2   7   3       94.61       89.26      3.28 o
   3   7   3      184.91      184.43      4.66 o
   4   7   3       26.41       26.04      2.67 o
   5   7   3      256.22      242.55      5.39 o
   6   7   3       95.47       87.00      5.14 o
   7   7   3       91.69       87.70      6.42 o
   8   7   3        7.96        6.01      2.94 o
   9   7   3       30.51       37.23      4.45 o
  10   7   3        3.32        2.47      3.18 o
 -10   8   3        8.43       15.76      6.23 o
  -9   8   3        4.34        2.43      3.67 o
  -8   8   3        2.14       -2.25      3.13 o
  -7   8   3       14.93       10.06      3.42 o
  -6   8   3        5.22        6.53      3.26 o
  -5   8   3      287.35      274.36      8.45 o
  -4   8   3       16.57       14.04      2.82 o
  -3   8   3      180.30      172.47      5.45 o
  -2   8   3      384.65      374.77     10.23 o
  -1   8   3       35.59       40.12      3.61 o
   0   8   3       24.59       26.28      2.48 o
   1   8   3       35.67       39.98      2.11 o
   2   8   3      385.06      390.13      7.82 o
   3   8   3      180.52      178.46      4.87 o
   4   8   3       16.48       12.96      2.09 o
   5   8   3      287.33      277.26      7.79 o
   6   8   3        5.24        8.90      3.18 o
   7   8   3       14.83       11.53      3.18 o
   8   8   3        2.13        5.29      3.14 o
   9   8   3        4.30        4.06      3.31 o
  10   8   3        8.40        5.05      4.09 o
  -9   9   3        3.61        5.66      4.11 o
  -8   9   3       68.21       67.78      6.41 o
  -7   9   3       11.09       11.25      3.94 o
  -6   9   3       37.22       35.57      4.71 o
  -5   9   3      129.69      117.27      6.80 o
  -4   9   3       46.98       42.26      3.94 o
  -3   9   3      158.88      155.97      5.45 o
  -2   9   3      120.19      125.55      6.21 o
  -1   9   3      284.48      290.51      7.23 o
   0   9   3      489.16      494.57     10.42 o
   1   9   3      285.90      283.14      6.54 o
   2   9   3      119.98      119.81      4.39 o
   3   9   3      159.09      156.54      5.10 o
   4   9   3       46.94       46.73      3.68 o
   5   9   3      129.74      124.50      6.13 o
   6   9   3       37.26       37.08      4.37 o
   7   9   3       11.07       14.83      4.19 o
   8   9   3       67.99       71.84      5.88 o
   9   9   3        3.61        8.37      3.88 o
  -8  10   3        6.03        8.80      4.33 o
  -7  10   3       69.54       65.77      6.34 o
  -6  10   3       30.77       20.25      4.35 o
  -5  10   3      121.79      116.57      6.99 o
  -4  10   3      495.18      480.78     12.14 o
  -3  10   3        8.70        9.77      3.25 o
  -2  10   3        4.22        2.21      2.78 o
  -1  10   3       72.10       72.96      5.45 o
   0  10   3      379.15      370.55      8.53 o
   1  10   3       72.12       73.89      3.54 o
   2  10   3        4.24        1.39      1.92 o
   3  10   3        8.67        7.58      2.24 o
   4  10   3      495.12      480.16     11.10 o
   5  10   3      121.47      124.83      7.63 o
   6  10   3       30.78       37.83      4.55 o
   7  10   3       69.51       81.99      6.07 o
   8  10   3        6.07        6.08      3.61 o
  -8  11   3        6.18        8.28      5.50 o
  -7  11   3       30.88       27.29      7.87 o
  -6  11   3       13.49       17.48      5.89 o
  -5  11   3       42.10       43.00      7.47 o
  -4  11   3        7.30        6.20      4.83 o
  -3  11   3      162.64      162.97      9.41 o
  -2  11   3        9.49        5.58      4.67 o
  -1  11   3       95.54       91.34      6.32 o
   0  11   3      117.57      110.19      5.12 o
   1  11   3       95.67       94.05      4.83 o
   2  11   3        9.45        7.21      2.29 o
   3  11   3      162.47      175.18      7.70 o
   4  11   3        7.33        8.69      2.99 o
   5  11   3       41.98       44.92      4.77 o
   6  11   3       13.50        6.69      3.34 o
   7  11   3       30.88       30.36      4.61 o
   8  11   3        6.17       11.53      4.32 o
  -7  12   3        6.69        1.58      5.62 o
  -6  12   3        0.86        3.48      5.32 o
  -5  12   3        0.74        5.80      5.26 o
  -4  12   3       41.69       41.45      7.54 o
  -3  12   3       55.30       44.90      6.29 o
  -2  12   3        1.54        3.33      3.90 o
  -1  12   3       54.29       55.29      5.68 o
   0  12   3       47.47       42.56      5.35 o
   1  12   3       54.34       58.09      5.75 o
   2  12   3        1.58       -1.49      3.65 o
   3  12   3       55.49       57.42      8.41 o
   4  12   3       41.91       37.33      5.30 o
   5  12   3        0.74       -0.76      3.48 o
   6  12   3        0.87       -1.33      3.26 o
   7  12   3        6.62        6.76      4.47 o
  -6  13   3       12.19       12.46      6.54 o
  -5  13   3        8.97        5.39      5.95 o
  -4  13   3       25.85       14.59     13.56 o
  -3  13   3        6.23       -0.77      5.31 o
  -2  13   3        4.93        3.08      4.24 o
  -1  13   3       45.23       45.39      7.01 o
   0  13   3       30.25       22.84      4.76 o
   1  13   3       44.90       41.63      6.52 o
   2  13   3        4.91        2.67      5.17 o
   3  13   3        6.21        7.46      5.55 o
   4  13   3       25.84       30.12      8.03 o
   5  13   3        8.98       13.09      6.07 o
   6  13   3       12.16       12.74      6.93 o
  -4  14   3       24.55       22.36      7.56 o
  -3  14   3        6.20       12.82      6.32 o
  -2  14   3       26.55       33.76      8.52 o
  -1  14   3       29.19       47.40      9.84 o
   0  14   3       34.68       23.43      7.65 o
   1  14   3       29.08       23.82      6.01 o
   2  14   3       26.55       26.08     14.16 o
   3  14   3        6.21        9.97      6.56 o
   4  14   3       24.46       16.65      7.39 o
  -1  15   3        9.78       20.53      7.63 o
   0  15   3        0.03        9.12      7.65 o
   1  15   3        9.79        4.19     10.23 o
   0   0   4     5878.86     5681.69    103.91 o
   1   0   4     1416.74     1318.55     16.00 o
   2   0   4     5273.68     5137.87     50.12 o
   3   0   4        0.51       -0.49      0.76 o
   4   0   4      113.62      108.92      2.15 o
   5   0   4      981.16      960.68     13.31 o
   6   0   4       74.71       65.75      2.41 o
   7   0   4       23.93       28.18      1.69 o
   8   0   4      240.60      200.93      4.52 o
   9   0   4        1.30        0.01      1.14 o
  10   0   4        0.26        1.79      2.52 o
  11   0   4        0.78       -2.48      5.14 o
 -11   1   4       20.53       20.46      6.75 o
 -10   1   4      139.41      154.43      6.28 o
  -9   1   4       61.92       65.95      2.66 o
  -8   1   4      364.23      374.85      6.86 o
  -7   1   4      427.02      440.86      7.15 o
  -6   1   4      185.08      190.99      3.67 o
  -5   1   4      118.54      115.09      2.65 o
  -4   1   4      296.46      317.45      4.98 o
  -3   1   4     3446.01     3370.49     37.94 o
  -2   1   4     1198.64     1172.06     10.77 o
  -1   1   4     1018.48      944.09     12.57 o
   0   1   4     1738.01     1670.92     18.34 o
   1   1   4     1017.87      950.92     13.60 o
   2   1   4     1196.08     1189.89     12.52 o
   3   1   4     3446.42     3387.16     38.02 o
   4   1   4      297.08      316.11      4.54 o
   5   1   4      118.46      121.65      3.14 o
   6   1   4      185.25      192.50      4.17 o
   7   1   4      426.72      444.53      9.33 o
   8   1   4      363.70      371.76      6.75 o
   9   1   4       61.84       56.79      3.77 o
  10   1   4      139.47      145.40      7.21 o
  11   1   4       20.56       17.35      4.14 o
 -11   2   4       21.78       32.72      4.90 o
 -10   2   4       21.25       20.16      2.98 o
  -9   2   4        3.52        3.66      1.51 o
  -8   2   4      486.95      490.92      8.14 o
  -7   2   4       60.97       60.85      2.51 o
  -6   2   4      125.07      125.66      3.55 o
  -5   2   4      430.42      446.66      6.45 o
  -4   2   4      969.34     1018.13     11.29 o
  -3   2   4     3425.38     3285.35     40.33 o
  -2   2   4       47.26       50.81      1.68 o
  -1   2   4     1065.79     1052.34     12.15 o
   0   2   4     1077.28     1029.57     13.80 o
   1   2   4     1066.13     1038.79     12.13 o
   2   2   4       47.44       45.65      1.57 o
   3   2   4     3425.69     3345.19     37.64 o
   4   2   4      968.74     1021.79     12.84 o
   5   2   4      430.75      453.87      6.76 o
   6   2   4      125.71      135.02      3.56 o
   7   2   4       61.14       61.47      2.59 o
   8   2   4      486.49      483.93      8.41 o
   9   2   4        3.49        4.98      2.26 o
  10   2   4       21.21       17.49      3.62 o
  11   2   4       21.79       26.41      4.08 o
 -11   3   4       15.16       18.17      5.78 o
 -10   3   4       26.25       27.43      3.75 o
  -9   3   4       61.05       68.08      3.30 o
  -8   3   4      329.47      308.91      6.21 o
  -7   3   4      327.01      316.78      6.05 o
  -6   3   4      191.50      191.45      3.89 o
  -5   3   4      469.80      480.99      7.01 o
  -4   3   4      132.24      135.56      2.97 o
  -3   3   4      515.26      542.63      9.11 o
  -2   3   4     3689.57     3756.24     39.66 o
  -1   3   4      167.80      180.24      3.22 o
   0   3   4     1034.07      932.62     11.31 o
   1   3   4      167.49      187.06      3.65 o
   2   3   4     3691.59     3777.56     39.86 o
   3   3   4      515.52      541.10      7.88 o
   4   3   4      132.21      142.16      3.10 o
   5   3   4      469.61      492.71      7.28 o
   6   3   4      191.65      189.72      4.62 o
   7   3   4      326.87      311.64      7.71 o
   8   3   4      329.62      312.90      7.15 o
   9   3   4       61.15       66.69      3.24 o
  10   3   4       26.33       23.95      4.32 o
  11   3   4       15.18       20.48      4.45 o
 -11   4   4       28.79       27.59      7.29 o
 -10   4   4        1.01        0.87      2.34 o
  -9   4   4       12.34       16.35      2.75 o
  -8   4   4       91.62       93.47      5.00 o
  -7   4   4       17.14       15.01      1.91 o
  -6   4   4      554.52      554.13      8.18 o
  -5   4   4      107.76      109.80      2.84 o
  -4   4   4      860.87      867.17     10.83 o
  -3   4   4      832.93      838.22     11.57 o
  -2   4   4     1972.78     2018.37     22.36 o
  -1   4   4      104.92      116.48      2.72 o
   0   4   4     6764.47     7207.19     96.41 o
   1   4   4      104.71      113.84      2.64 o
   2   4   4     1972.11     2038.29     22.65 o
   3   4   4      831.77      837.74     10.69 o
   4   4   4      861.02      865.92     11.91 o
   5   4   4      107.74      109.81      2.95 o
   6   4   4      555.46      554.54      9.37 o
   7   4   4       17.10       14.47      2.02 o
   8   4   4       91.59       86.78      4.13 o
   9   4   4       12.38       20.85      2.95 o
  10   4   4        1.01        3.52      2.34 o
  11   4   4       28.79       39.37      5.53 o
 -11   5   4        8.73       10.95      3.33 o
 -10   5   4        8.42        8.92      3.18 o
  -9   5   4       31.05       36.97      3.51 o
  -8   5   4      153.41      150.75      5.65 o
  -7   5   4      418.75      385.52      8.00 o
  -6   5   4      104.40      104.97      3.31 o
  -5   5   4       93.66       85.22      2.75 o
  -4   5   4     1322.55     1386.34     15.38 o
  -3   5   4      112.91      118.97      2.76 o
  -2   5   4     1855.94     2000.74     30.54 o
  -1   5   4      840.04      899.22     13.16 o
   0   5   4      276.94      284.03      7.31 o
   1   5   4      841.76      918.08     12.06 o
   2   5   4     1857.30     1982.08     24.83 o
   3   5   4      112.96      124.29      3.25 o
   4   5   4     1323.44     1369.55     16.68 o
   5   5   4       93.75       86.85      2.90 o
   6   5   4      104.89      105.57      4.43 o
   7   5   4      418.70      388.35      8.95 o
   8   5   4      153.72      155.61      6.72 o
   9   5   4       31.04       33.46      4.17 o
  10   5   4        8.43       10.19      3.00 o
  11   5   4        8.72       10.11      2.93 o
 -10   6   4        8.01        9.41      4.99 o
  -9   6   4       11.64        5.71      3.04 o
  -8   6   4       34.27       41.32      3.59 o
  -7   6   4      153.71      161.51      5.67 o
  -6   6   4      650.46      603.33     11.67 o
  -5   6   4      124.64      121.53      3.25 o
  -4   6   4       32.73       27.42      1.79 o
  -3   6   4      242.94      246.10      4.31 o
  -2   6   4      333.45      333.66      7.67 o
  -1   6   4      436.36      430.96     10.10 o
   0   6   4     1827.30     1876.58     29.57 o
   1   6   4      435.73      437.20      7.35 o
   2   6   4      332.93      336.21      6.24 o
   3   6   4      243.36      260.44      5.13 o
   4   6   4       32.71       27.46      2.33 o
   5   6   4      124.21      119.02      4.14 o
   6   6   4      650.73      635.68     12.36 o
   7   6   4      153.94      158.85      6.79 o
   8   6   4       34.34       32.20      3.94 o
   9   6   4       11.69       15.73      3.33 o
  10   6   4        8.00        4.05      3.01 o
 -10   7   4       24.10       15.57     12.07 o
  -9   7   4        8.23        7.74      4.76 o
  -8   7   4       17.65       17.27      5.05 o
  -7   7   4       13.59       19.10      3.39 o
  -6   7   4       42.33       37.46      3.71 o
  -5   7   4       95.18       95.98      4.46 o
  -4   7   4      170.23      178.33      6.16 o
  -3   7   4      211.98      205.36      6.71 o
  -2   7   4      158.70      164.34      6.07 o
  -1   7   4      190.12      178.36      6.36 o
   0   7   4       12.61        5.84      2.91 o
   1   7   4      189.76      183.61      5.45 o
   2   7   4      158.61      151.27      4.48 o
   3   7   4      211.76      201.84      6.00 o
   4   7   4      170.37      176.79      4.80 o
   5   7   4       95.39       96.00      4.42 o
   6   7   4       42.24       41.94      4.16 o
   7   7   4       13.59        8.37      2.94 o
   8   7   4       17.59       23.58      3.84 o
   9   7   4        8.31        5.28      3.30 o
  10   7   4       24.17       24.48      4.20 o
 -10   8   4        9.08       14.14      6.70 o
  -9   8   4        8.47        3.05      4.79 o
  -8   8   4       26.60       39.93      5.16 o
  -7   8   4        5.30        6.34      3.39 o
  -6   8   4      326.32      293.17     10.59 o
  -5   8   4       42.62       40.97      4.54 o
  -4   8   4      209.87      205.61      6.94 o
  -3   8   4      306.81      303.72      9.07 o
  -2   8   4      139.73      128.22      5.89 o
  -1   8   4      250.00      242.15      7.98 o
   0   8   4       13.41       11.31      2.08 o
   1   8   4      250.00      250.75      6.80 o
   2   8   4      139.11      138.67      4.53 o
   3   8   4      307.02      306.57      6.62 o
   4   8   4      209.81      194.82      5.71 o
   5   8   4       42.81       35.85      3.88 o
   6   8   4      325.86      325.27     10.10 o
   7   8   4        5.24        1.14      2.73 o
   8   8   4       26.58       23.39      3.99 o
   9   8   4        8.42        8.79      3.63 o
  10   8   4        9.05       14.46      4.06 o
  -9   9   4       73.35       82.23      8.70 o
  -8   9   4       72.02       60.63      6.26 o
  -7   9   4       58.26       49.29      5.54 o
  -6   9   4       38.68       39.24      4.88 o
  -5   9   4       35.80       31.91      4.48 o
  -4   9   4       42.76       33.55      4.98 o
  -3   9   4        2.21        2.34      2.57 o
  -2   9   4      505.11      512.48     13.00 o
  -1   9   4      415.31      408.67      9.23 o
   0   9   4       89.13       90.85      4.35 o
   1   9   4      415.62      390.79      8.15 o
   2   9   4      506.03      488.50      9.63 o
   3   9   4        2.21        3.91      1.98 o
   4   9   4       42.82       41.07      3.61 o
   5   9   4       35.90       43.92      4.99 o
   6   9   4       38.67       44.14      4.57 o
   7   9   4       58.32       56.99      5.23 o
   8   9   4       71.99       66.08      5.82 o
   9   9   4       73.48       85.84      6.68 o
  -8  10   4        1.68        0.88      4.88 o
  -7  10   4       31.85       34.85      6.86 o
  -6  10   4       20.27       21.54     10.14 o
  -5  10   4      118.22      115.91      9.61 o
  -4  10   4       16.64       15.73      5.24 o
  -3  10   4      129.19      121.87      7.95 o
  -2  10   4       67.91       61.96      3.74 o
  -1  10   4       32.17       39.18      3.29 o
   0  10   4       55.93       65.12      3.96 o
   1  10   4       32.04       36.47      2.91 o
   2  10   4       68.08       56.25      3.48 o
   3  10   4      129.67      141.85      5.25 o
   4  10   4       16.69       10.79      2.80 o
   5  10   4      118.51      115.06      6.32 o
   6  10   4       20.25       18.69      3.80 o
   7  10   4       31.94       37.25      4.81 o
   8  10   4        1.65        3.17      3.83 o
  -8  11   4       42.77       47.70      8.21 o
  -7  11   4        8.01        6.13      5.42 o
  -6  11   4       14.27       15.32      6.44 o
  -5  11   4       13.42        9.53      5.19 o
  -4  11   4        9.59       14.69      5.33 o
  -3  11   4       46.92       44.42      6.00 o
  -2  11   4      150.15      144.95      7.74 o
  -1  11   4       49.17       43.46      4.81 o
   0  11   4        0.84       -0.92      2.19 o
   1  11   4       49.27       43.94      3.19 o
   2  11   4      149.83      148.53      5.37 o
   3  11   4       46.83       44.88      3.84 o
   4  11   4        9.55       20.00      3.45 o
   5  11   4       13.39        9.55      3.38 o
   6  11   4       14.29       11.81      3.68 o
   7  11   4        7.94        3.29      3.38 o
   8  11   4       42.66       50.88      5.80 o
  -7  12   4       66.99       86.36     10.51 o
  -6  12   4       17.72       29.87      8.14 o
  -5  12   4       11.55       11.39      5.94 o
  -4  12   4       58.48       49.29      9.04 o
  -3  12   4       80.37       76.06      8.18 o
  -2  12   4       76.24       68.04      7.36 o
  -1  12   4       82.84       95.93      6.94 o
   0  12   4       87.39       88.36      8.38 o
   1  12   4       82.81       92.29      7.54 o
   2  12   4       76.35       61.72      6.99 o
   3  12   4       80.38       86.21      6.53 o
   4  12   4       58.52       61.53      5.11 o
   5  12   4       11.52        8.39      3.41 o
   6  12   4       17.63       23.34      4.36 o
   7  12   4       66.94       77.73      6.59 o
  -5  13   4       52.12       74.44     25.10 o
  -4  13   4       12.14       16.47      6.37 o
  -3  13   4       51.38       65.17     20.36 o
  -2  13   4        5.60        6.95      4.69 o
  -1  13   4       19.72       16.80      5.33 o
   0  13   4       15.92        7.51      4.10 o
   1  13   4       19.71       22.31      5.36 o
   2  13   4        5.60        8.87      4.58 o
   3  13   4       51.24       46.63      8.39 o
   4  13   4       12.21       12.47      7.48 o
   5  13   4       52.08       53.09      9.28 o
  -4  14   4        6.59       15.23     15.65 o
  -3  14   4        4.67       15.14      6.75 o
  -2  14   4       20.45       29.28      8.07 o
  -1  14   4       12.33        8.29      5.27 o
   0  14   4       23.48       23.52      9.23 o
   1  14   4       12.26       16.34      5.66 o
   2  14   4       20.51       25.79      7.76 o
   3  14   4        4.67        5.33      6.33 o
   4  14   4        6.58        0.67      6.28 o
   1   0   5     2802.07     2667.67     28.67 o
   2   0   5      189.57      186.27      3.00 o
   3   0   5      264.37      249.80      4.58 o
   4   0   5       69.85       71.51      1.84 o
   5   0   5       40.24       26.80      1.36 o
   6   0   5      517.12      541.66      8.02 o
   7   0   5       13.95       16.37      1.65 o
   8   0   5      770.49      720.15     11.32 o
   9   0   5        4.39        2.54      1.80 o
  10   0   5        8.94        7.28      3.31 o
  11   0   5       22.16       18.55      8.40 o
 -11   1   5       47.39       49.74      5.37 o
 -10   1   5        8.32        7.05      2.20 o
  -9   1   5       24.43       22.73      1.85 o
  -8   1   5      221.91      228.37      5.29 o
  -7   1   5       25.15       24.49      1.98 o
  -6   1   5       56.26       50.79      2.80 o
  -5   1   5      306.46      303.53      4.80 o
  -4   1   5      308.09      312.86      4.42 o
  -3   1   5     1975.87     1939.77     22.69 o
  -2   1   5      660.21      669.53      7.38 o
  -1   1   5        6.64        6.23      0.88 o
   0   1   5     2671.51     2701.41     34.62 o
   1   1   5        6.74        8.13      0.84 o
   2   1   5      660.39      671.05      8.32 o
   3   1   5     1974.81     1941.33     24.51 o
   4   1   5      307.68      307.49      5.00 o
   5   1   5      306.28      303.77      5.07 o
   6   1   5       56.55       55.71      2.39 o
   7   1   5       25.32       18.41      1.79 o
   8   1   5      222.52      225.14      5.31 o
   9   1   5       24.52       25.54      2.12 o
  10   1   5        8.32       13.59      3.46 o
  11   1   5       47.37       59.83      6.95 o
 -11   2   5        3.41        7.52      2.24 o
 -10   2   5       48.54       55.77      6.03 o
  -9   2   5       31.44       29.51      3.07 o
  -8   2   5       39.83       43.57      3.63 o
  -7   2   5       49.16       50.91      2.60 o
  -6   2   5       42.50       43.92      2.28 o
  -5   2   5      852.09      911.79     12.01 o
  -4   2   5      861.33      866.34     12.24 o
  -3   2   5     1386.52     1393.63     15.90 o
  -2   2   5      224.18      247.58      4.00 o
  -1   2   5      816.93      867.30     15.66 o
   0   2   5        1.21       -0.76      0.76 o
   1   2   5      817.63      849.19     10.42 o
   2   2   5      224.32      254.93      4.42 o
   3   2   5     1383.03     1409.09     17.18 o
   4   2   5      860.70      874.51     11.45 o
   5   2   5      850.70      892.99     12.83 o
   6   2   5       42.32       40.85      2.28 o
   7   2   5       49.45       51.95      2.66 o
   8   2   5       39.88       36.63      2.39 o
   9   2   5       31.40       33.76      2.41 o
  10   2   5       48.56       52.86      5.25 o
  11   2   5        3.40        4.66      3.45 o
 -11   3   5       67.27       67.04      4.34 o
 -10   3   5        3.68        2.63      2.31 o
  -9   3   5        1.61        6.62      2.28 o
  -8   3   5      179.25      181.93      6.74 o
  -7   3   5       62.02       63.63      2.97 o
  -6   3   5       59.56       60.81      2.43 o
  -5   3   5      123.37      114.42      4.19 o
  -4   3   5     2009.31     1995.05     23.65 o
  -3   3   5     1189.14     1208.97     14.12 o
  -2   3   5     3396.60     3481.23     37.14 o
  -1   3   5      872.33      888.54     12.80 o
   0   3   5     2791.38     2988.74     44.98 o
   1   3   5      873.20      901.42     16.21 o
   2   3   5     3396.78     3524.98     40.35 o
   3   3   5     1190.40     1198.78     14.30 o
   4   3   5     2011.43     1977.62     22.34 o
   5   3   5      123.15      119.91      3.26 o
   6   3   5       59.60       62.18      3.04 o
   7   3   5       61.88       62.36      2.96 o
   8   3   5      179.34      183.55      5.48 o
   9   3   5        1.64        2.00      1.76 o
  10   3   5        3.64        2.85      2.07 o
  11   3   5       67.26       68.78      6.39 o
 -11   4   5        5.56        8.00      2.94 o
 -10   4   5        1.86        1.14      2.39 o
  -9   4   5       60.18       59.41      4.29 o
  -8   4   5      131.69      146.72      6.24 o
  -7   4   5       16.77       17.86      2.19 o
  -6   4   5      241.31      233.39      5.43 o
  -5   4   5      334.32      332.76      5.91 o
  -4   4   5      523.73      541.70      7.67 o
  -3   4   5      309.11      311.19      5.11 o
  -2   4   5      329.58      317.27      5.05 o
  -1   4   5      262.28      239.64      4.45 o
   0   4   5      111.01      112.34      3.92 o
   1   4   5      262.06      239.38      4.51 o
   2   4   5      329.38      324.71      6.01 o
   3   4   5      309.71      317.88      5.92 o
   4   4   5      524.65      527.96      8.39 o
   5   4   5      334.62      334.83      5.70 o
   6   4   5      240.86      220.84      5.29 o
   7   4   5       16.88       16.65      2.56 o
   8   4   5      131.68      131.92      7.60 o
   9   4   5       60.11       60.66      4.40 o
  10   4   5        1.84       -1.75      3.60 o
  11   4   5        5.56       -2.15      5.13 o
 -11   5   5        3.54        4.36      6.71 o
 -10   5   5       37.43       43.83      4.26 o
  -9   5   5       60.14       64.47      4.58 o
  -8   5   5      139.47      146.62      6.21 o
  -7   5   5       17.19       15.30      3.30 o
  -6   5   5        4.10        2.68      1.48 o
  -5   5   5      520.50      517.07      8.26 o
  -4   5   5      465.60      485.87      7.50 o
  -3   5   5       84.64       99.19      2.78 o
  -2   5   5      200.27      209.16      3.95 o
  -1   5   5       66.92       64.13      3.41 o
   0   5   5       98.62      104.00      2.96 o
   1   5   5       66.73       68.13      2.38 o
   2   5   5      200.74      211.14      4.35 o
   3   5   5       84.84       94.83      2.97 o
   4   5   5      465.26      480.40      7.57 o
   5   5   5      520.16      514.97      9.07 o
   6   5   5        4.09        4.64      1.60 o
   7   5   5       17.26       14.54      2.92 o
   8   5   5      139.58      152.25      6.63 o
   9   5   5       60.08       72.90      4.99 o
  10   5   5       37.38       45.50      4.22 o
  11   5   5        3.55        5.46      2.74 o
 -10   6   5        3.26       -1.59      4.90 o
  -9   6   5       27.03       30.49      3.88 o
  -8   6   5       25.78       31.38      3.66 o
  -7   6   5      139.84      132.02      5.79 o
  -6   6   5      214.16      209.46      7.59 o
  -5   6   5       40.06       39.12      2.25 o
  -4   6   5     1233.87     1274.59     15.68 o
  -3   6   5      187.99      196.71      4.11 o
  -2   6   5      616.98      629.27      9.83 o
  -1   6   5      512.72      530.04      9.73 o
   0   6   5      580.19      653.60     13.10 o
   1   6   5      511.67      536.47      8.76 o
   2   6   5      617.97      616.26      9.66 o
   3   6   5      188.85      199.35      4.84 o
   4   6   5     1234.34     1262.52     16.06 o
   5   6   5       40.27       43.33      2.44 o
   6   6   5      213.96      203.61      6.45 o
   7   6   5      139.70      133.82      6.38 o
   8   6   5       25.73       27.20      3.81 o
   9   6   5       27.21       28.44      4.16 o
  10   6   5        3.27        5.84      4.18 o
 -10   7   5       15.21       16.86      4.84 o
  -9   7   5        9.49        8.05      4.90 o
  -8   7   5       22.35       16.14      5.19 o
  -7   7   5       69.36       66.50      5.21 o
  -6   7   5      297.91      296.27      8.36 o
  -5   7   5      234.36      226.76      6.20 o
  -4   7   5      464.80      454.17      7.75 o
  -3   7   5      470.43      469.70      8.66 o
  -2   7   5       69.45       67.30      4.44 o
  -1   7   5      190.29      188.05      6.68 o
   0   7   5       59.33       61.71      2.68 o
   1   7   5      190.30      188.91      6.13 o
   2   7   5       69.36       68.78      3.25 o
   3   7   5      471.11      475.26      8.46 o
   4   7   5      463.56      448.20      9.29 o
   5   7   5      234.16      227.27      6.84 o
   6   7   5      297.71      289.82     12.85 o
   7   7   5       69.19       78.58      6.45 o
   8   7   5       22.28       17.97      3.60 o
   9   7   5        9.51       10.31      3.59 o
  10   7   5       15.11       17.03      3.81 o
  -9   8   5       51.11       49.16      6.84 o
  -8   8   5       58.18       75.37      7.69 o
  -7   8   5       12.41        8.36      4.36 o
  -6   8   5       96.20       91.03      7.95 o
  -5   8   5      208.99      192.33     15.43 o
  -4   8   5       85.97       87.11      5.23 o
  -3   8   5       71.14       62.54      5.69 o
  -2   8   5       34.76       27.95      3.54 o
  -1   8   5      285.84      265.71     12.94 o
   0   8   5       37.47       37.11      3.06 o
   1   8   5      285.89      272.94      7.31 o
   2   8   5       34.92       32.19      2.68 o
   3   8   5       71.21       66.22      3.56 o
   4   8   5       86.08       92.97      4.19 o
   5   8   5      208.90      192.28      7.44 o
   6   8   5       96.30       88.19      5.86 o
   7   8   5       12.38        6.26      3.10 o
   8   8   5       58.05       73.96      5.79 o
   9   8   5       51.23       55.10      5.55 o
  -9   9   5       25.58       19.86     10.78 o
  -8   9   5       64.74       74.66      8.24 o
  -7   9   5       16.06       25.44      5.69 o
  -6   9   5       27.99       22.66      5.82 o
  -5   9   5      201.70      209.78     14.60 o
  -4   9   5        0.89       -2.77      2.77 o
  -3   9   5      316.83      298.20     11.69 o
  -2   9   5      236.92      235.42      8.53 o
  -1   9   5      194.91      201.57      6.43 o
   0   9   5       99.15       98.25      7.10 o
   1   9   5      194.64      200.40      6.56 o
   2   9   5      236.76      240.72      6.41 o
   3   9   5      317.01      306.49      7.47 o
   4   9   5        0.88        1.47      2.21 o
   5   9   5      201.30      190.28      7.71 o
   6   9   5       28.07       24.62      4.99 o
   7   9   5       15.99       14.86      4.26 o
   8   9   5       64.87       86.21      6.47 o
   9   9   5       25.43       26.35      4.74 o
  -8  10   5       11.71        3.54      4.93 o
  -7  10   5       23.48       35.32      6.73 o
  -6  10   5       16.36       21.35      5.74 o
  -5  10   5       33.27       29.42      7.69 o
  -4  10   5      148.27      137.65     10.49 o
  -3  10   5      364.71      381.37     22.97 o
  -2  10   5      177.57      180.17      7.94 o
  -1  10   5      204.07      209.65      6.71 o
   0  10   5       17.32       18.32      3.22 o
   1  10   5      204.14      206.18      6.00 o
   2  10   5      177.53      179.74      5.79 o
   3  10   5      364.74      391.08      8.92 o
   4  10   5      148.28      140.34      6.62 o
   5  10   5       33.32       28.03      5.21 o
   6  10   5       16.31       15.02      3.91 o
   7  10   5       23.45       30.24      6.41 o
   8  10   5       11.72       13.48      4.37 o
  -7  11   5       12.57       11.60      5.79 o
  -6  11   5        1.00       -1.81      4.53 o
  -5  11   5       69.81       75.18      8.98 o
  -4  11   5      184.95      182.60     12.38 o
  -3  11   5       54.42       74.85      7.22 o
  -2  11   5      113.89      117.38      7.13 o
  -1  11   5        0.26       -1.76      2.78 o
   0  11   5        0.00        2.99      3.15 o
   1  11   5        0.27       -0.73      1.96 o
   2  11   5      114.33      111.01      4.87 o
   3  11   5       54.21       62.37      5.56 o
   4  11   5      185.46      168.71      7.63 o
   5  11   5       69.69       81.01      5.76 o
   6  11   5        1.01        0.30      3.14 o
   7  11   5       12.58       10.81      6.14 o
  -6  12   5        6.18        3.42     10.37 o
  -5  12   5        0.12        7.32      5.17 o
  -4  12   5        9.49        6.05      5.15 o
  -3  12   5       37.86       26.18      6.72 o
  -2  12   5        4.78        8.09      4.20 o
  -1  12   5       35.94       33.01      5.04 o
   0  12   5       82.64      100.89      7.15 o
   1  12   5       36.00       31.41      4.71 o
   2  12   5        4.77        9.04      3.31 o
   3  12   5       37.84       30.69      4.72 o
   4  12   5        9.50        8.72      3.36 o
   5  12   5        0.12        2.39      3.20 o
   6  12   5        6.17       -0.30      3.46 o
  -5  13   5       26.97       21.33      9.71 o
  -4  13   5        6.29        3.50      5.66 o
  -3  13   5        5.47        2.23      5.65 o
  -2  13   5        8.83        1.22      6.86 o
  -1  13   5        9.59       12.86      4.83 o
   0  13   5       45.86       32.05      9.39 o
   1  13   5        9.63        7.13      4.63 o
   2  13   5        8.83       13.14      4.89 o
   3  13   5        5.46       -0.06      7.31 o
   4  13   5        6.27       12.39      6.25 o
   5  13   5       26.89       37.82      8.63 o
  -3  14   5        4.78        6.27      5.38 o
  -2  14   5       46.98       62.35     10.22 o
  -1  14   5        9.53        3.76      4.83 o
   0  14   5       99.31      115.98     12.50 o
   1  14   5        9.55       11.06      6.00 o
   2  14   5       46.99       41.97      8.87 o
   3  14   5        4.78       -0.70      5.63 o
   0   0   6      369.70      408.69      8.18 o
   1   0   6      892.77      776.82     10.99 o
   2   0   6     2816.98     2822.30     32.63 o
   3   0   6       87.69       82.00      2.72 o
   4   0   6     2064.06     2050.55     22.66 o
   5   0   6       84.76       85.48      2.17 o
   6   0   6      147.42      149.54      4.03 o
   7   0   6      149.88      157.17      4.27 o
   8   0   6        7.65        5.55      1.71 o
   9   0   6      244.68      251.85      5.79 o
  10   0   6        0.28       -1.17      2.06 o
  11   0   6        4.37        1.49      4.70 o
 -11   1   6       16.60       20.05      3.85 o
 -10   1   6        1.90        1.76      2.27 o
  -9   1   6        3.52        1.89      2.15 o
  -8   1   6      130.31      131.50      5.05 o
  -7   1   6      115.05      124.02      3.53 o
  -6   1   6      557.48      533.14      8.57 o
  -5   1   6      589.89      597.50      8.06 o
  -4   1   6     1511.14     1594.66     19.39 o
  -3   1   6       55.31       54.22      2.45 o
  -2   1   6     1106.06     1064.76     11.19 o
  -1   1   6      227.56      245.15      3.85 o
   0   1   6      155.09      183.76      4.94 o
   1   1   6      228.48      248.15      4.10 o
   2   1   6     1105.67     1063.05     13.55 o
   3   1   6       55.24       52.35      2.05 o
   4   1   6     1513.17     1606.27     19.45 o
   5   1   6      590.61      581.77      8.01 o
   6   1   6      557.93      553.02      9.15 o
   7   1   6      115.11      121.43      4.08 o
   8   1   6      130.14      125.42      4.04 o
   9   1   6        3.49        3.60      1.73 o
  10   1   6        1.89        7.09      2.31 o
  11   1   6       16.59       16.94      3.18 o
 -11   2   6        7.07       12.81      2.78 o
 -10   2   6        5.70        3.33      2.38 o
  -9   2   6       56.48       49.85      5.90 o
  -8   2   6       89.84       83.78      3.48 o
  -7   2   6      104.59      103.75      3.68 o
  -6   2   6      101.95       94.12      2.96 o
  -5   2   6        8.61        9.08      1.14 o
  -4   2   6      180.87      188.25      4.23 o
  -3   2   6     3133.84     3283.72     35.73 o
  -2   2   6      423.56      397.55      5.77 o
  -1   2   6      409.70      422.51      7.07 o
   0   2   6       35.29       33.58      1.57 o
   1   2   6      409.35      420.42      7.08 o
   2   2   6      424.81      400.57      6.35 o
   3   2   6     3133.89     3278.35     35.25 o
   4   2   6      180.98      190.92      4.48 o
   5   2   6        8.58        8.98      1.13 o
   6   2   6      101.98       89.64      3.30 o
   7   2   6      104.32      103.28      4.12 o
   8   2   6       89.69       79.31      5.59 o
   9   2   6       56.53       54.98      3.14 o
  10   2   6        5.72        7.15      2.24 o
  11   2   6        7.08       14.94      4.14 o
 -11   3   6       31.94       36.05      3.75 o
 -10   3   6        0.83        1.18      2.30 o
  -9   3   6       65.41       67.44      4.37 o
  -8   3   6        3.05       -0.63      2.14 o
  -7   3   6       40.59       32.89      2.59 o
  -6   3   6      266.92      258.54      5.27 o
  -5   3   6      546.08      546.14      8.91 o
  -4   3   6      599.88      637.16      8.62 o
  -3   3   6       99.17      104.82      2.75 o
  -2   3   6      111.71      125.58      2.94 o
  -1   3   6      227.24      221.74      8.63 o
   0   3   6      239.18      247.00      5.94 o
   1   3   6      226.95      217.79      5.82 o
   2   3   6      111.63      128.97      3.36 o
   3   3   6       99.09      105.15      3.22 o
   4   3   6      599.82      630.71      9.39 o
   5   3   6      545.49      555.29      7.94 o
   6   3   6      267.18      254.99      5.59 o
   7   3   6       40.62       41.10      2.67 o
   8   3   6        2.99        1.57      2.71 o
   9   3   6       65.66       59.17      4.24 o
  10   3   6        0.84        1.96      2.35 o
  11   3   6       31.82       36.10      5.45 o
 -11   4   6        4.70        2.11      2.78 o
 -10   4   6        0.71        2.18      2.74 o
  -9   4   6       26.06       27.77      3.46 o
  -8   4   6      110.90      118.93      5.53 o
  -7   4   6       95.67       76.96      5.38 o
  -6   4   6      395.01      381.71      7.62 o
  -5   4   6      127.34      135.41      3.67 o
  -4   4   6     1636.99     1612.51     18.67 o
  -3   4   6      155.88      164.99      3.57 o
  -2   4   6     1273.97     1302.22     18.79 o
  -1   4   6       58.17       71.28      2.39 o
   0   4   6     1630.60     1773.56     29.25 o
   1   4   6       58.12       67.63      4.52 o
   2   4   6     1274.52     1309.16     16.97 o
   3   4   6      155.94      163.57      3.73 o
   4   4   6     1637.83     1580.57     22.73 o
   5   4   6      127.70      139.12      3.61 o
   6   4   6      395.65      378.95      7.80 o
   7   4   6       95.72       83.92      4.03 o
   8   4   6      111.06      112.84      5.64 o
   9   4   6       26.16       21.58      3.34 o
  10   4   6        0.73       -1.03      3.78 o
  11   4   6        4.72        7.08      2.60 o
 -11   5   6       44.54       48.03      5.63 o
 -10   5   6       12.26       14.20      3.35 o
  -9   5   6       28.14       29.79      3.75 o
  -8   5   6       92.20       99.07      5.39 o
  -7   5   6       94.36       89.51      4.85 o
  -6   5   6      256.11      262.01      6.93 o
  -5   5   6      452.61      457.00      7.29 o
  -4   5   6        9.53        8.05      1.46 o
  -3   5   6      203.19      216.12      4.35 o
  -2   5   6      167.74      153.30      3.83 o
  -1   5   6      562.87      614.34     10.60 o
   0   5   6     1331.44     1380.67     24.06 o
   1   5   6      563.46      630.69     10.00 o
   2   5   6      167.63      155.43      4.41 o
   3   5   6      203.17      215.54      4.65 o
   4   5   6        9.50       12.98      1.67 o
   5   5   6      453.34      460.75      8.07 o
   6   5   6      256.34      258.62      7.11 o
   7   5   6       94.51       87.73      5.22 o
   8   5   6       92.14      101.61      5.71 o
   9   5   6       28.33       29.33      3.76 o
  10   5   6       12.28       15.97      4.32 o
  11   5   6       44.52       55.20      5.39 o
 -10   6   6        0.68        0.05      2.84 o
  -9   6   6       24.11       25.54      3.66 o
  -8   6   6       86.98       99.55      8.84 o
  -7   6   6       54.18       47.15      4.01 o
  -6   6   6      149.72      132.59      5.59 o
  -5   6   6      115.13      111.08      3.45 o
  -4   6   6      311.27      318.56      5.84 o
  -3   6   6      749.61      729.10     10.65 o
  -2   6   6      498.50      497.90      8.72 o
  -1   6   6      639.82      635.18     13.66 o
   0   6   6       57.99       63.16      3.98 o
   1   6   6      639.84      658.75     12.28 o
   2   6   6      499.23      514.98     10.65 o
   3   6   6      749.72      730.06     11.21 o
   4   6   6      311.66      311.28      6.15 o
   5   6   6      115.38      107.99      3.65 o
   6   6   6      149.78      128.11      6.75 o
   7   6   6       54.05       52.45      4.83 o
   8   6   6       87.02       93.28      6.45 o
   9   6   6       24.11       17.68      5.11 o
  10   6   6        0.69       -1.71      5.23 o
 -10   7   6       14.71       21.03      9.13 o
  -9   7   6        9.21       16.14      5.04 o
  -8   7   6      291.71      292.45      9.25 o
  -7   7   6        2.70        6.17      2.67 o
  -6   7   6      167.94      159.20      6.17 o
  -5   7   6       10.51       10.19      2.21 o
  -4   7   6      614.83      633.13      9.93 o
  -3   7   6     1072.30     1032.95     25.23 o
  -2   7   6       61.66       61.16      2.95 o
  -1   7   6      550.12      537.00     10.26 o
   0   7   6      788.65      772.52     16.19 o
   1   7   6      550.26      545.29     11.08 o
   2   7   6       61.54       62.85      3.28 o
   3   7   6     1072.41     1035.52     14.92 o
   4   7   6      613.92      628.63     10.53 o
   5   7   6       10.57        4.93      2.27 o
   6   7   6      167.74      166.05      7.16 o
   7   7   6        2.72        4.61      2.87 o
   8   7   6      291.52      292.32     10.09 o
   9   7   6        9.23        9.26      5.54 o
  10   7   6       14.68       16.85      4.03 o
  -9   8   6       42.32       48.27      6.95 o
  -8   8   6       49.17       41.53      6.57 o
  -7   8   6       24.01       22.92      4.68 o
  -6   8   6      250.66      257.47      7.96 o
  -5   8   6      151.23      151.98      6.69 o
  -4   8   6      417.63      405.63      8.93 o
  -3   8   6      316.97      291.87      9.20 o
  -2   8   6       94.81       95.43      7.99 o
  -1   8   6      104.59      103.09      5.71 o
   0   8   6      299.93      292.48      8.42 o
   1   8   6      104.84       99.98      4.68 o
   2   8   6       94.17       94.70      4.11 o
   3   8   6      316.91      298.73      7.26 o
   4   8   6      417.36      403.10      8.87 o
   5   8   6      151.20      157.33      7.35 o
   6   8   6      250.35      241.05      8.84 o
   7   8   6       24.03       21.18      4.40 o
   8   8   6       49.07       50.08      5.13 o
   9   8   6       42.39       44.07      5.41 o
  -9   9   6       37.55       53.83      7.65 o
  -8   9   6        7.43        9.81      5.05 o
  -7   9   6        6.61       -2.44      3.98 o
  -6   9   6       46.24       36.67      6.40 o
  -5   9   6       94.94      101.52      8.90 o
  -4   9   6       40.24       41.18      5.44 o
  -3   9   6      334.44      318.09     10.11 o
  -2   9   6      350.07      348.52     20.00 o
  -1   9   6      565.65      546.54     13.91 o
   0   9   6        2.03        2.39      2.19 o
   1   9   6      566.24      550.34     11.95 o
   2   9   6      350.87      369.38      8.36 o
   3   9   6      334.38      321.88      7.88 o
   4   9   6       40.28       38.82      4.11 o
   5   9   6       95.29       97.67      5.98 o
   6   9   6       46.33       31.70      4.28 o
   7   9   6        6.65        9.19      3.40 o
   8   9   6        7.45        6.08      3.43 o
   9   9   6       37.68       43.42      5.63 o
  -8  10   6      100.11      118.84     10.55 o
  -7  10   6        0.47        3.64      7.14 o
  -6  10   6        8.02       10.26      4.83 o
  -5  10   6       70.65       57.57      7.80 o
  -4  10   6       69.10       69.33      8.27 o
  -3  10   6      115.12      110.52      7.98 o
  -2  10   6       57.38       62.89      5.45 o
  -1  10   6       40.27       42.25      3.84 o
   0  10   6      979.29     1041.01     19.10 o
   1  10   6       40.44       44.29      3.34 o
   2  10   6       57.45       63.42      4.55 o
   3  10   6      114.96      118.15      6.40 o
   4  10   6       69.15       78.04      5.39 o
   5  10   6       70.52       61.23      5.29 o
   6  10   6        7.99        7.55      3.39 o
   7  10   6        0.48        7.83      3.56 o
   8  10   6       99.88      104.46     10.23 o
  -7  11   6       55.44       66.66     13.80 o
  -6  11   6       16.81       16.61      6.19 o
  -5  11   6       69.42       66.62      8.78 o
  -4  11   6       82.14       85.34      9.35 o
  -3  11   6       16.86       14.46      4.52 o
  -2  11   6       62.28       66.46     10.29 o
  -1  11   6       50.24       39.45      4.99 o
   0  11   6        5.53        4.50      3.07 o
   1  11   6       50.25       44.64      3.49 o
   2  11   6       62.29       54.45      3.82 o
   3  11   6       16.87       21.87      3.23 o
   4  11   6       82.01       88.09      5.75 o
   5  11   6       69.42       83.30      5.91 o
   6  11   6       16.67       17.62      4.58 o
   7  11   6       55.45       68.04      6.22 o
  -6  12   6        4.62        9.65      6.01 o
  -5  12   6       18.77       17.58      6.23 o
  -4  12   6       27.23       39.29      7.88 o
  -3  12   6       34.35       37.31      7.28 o
  -2  12   6        6.04        3.59      5.25 o
  -1  12   6        0.09       -2.14      3.38 o
   0  12   6        5.04        6.23      3.24 o
   1  12   6        0.09        3.33      2.69 o
   2  12   6        6.10        0.42      3.02 o
   3  12   6       34.30       26.43      3.82 o
   4  12   6       27.39       22.87      4.02 o
   5  12   6       18.77       24.09      4.23 o
   6  12   6        4.56       10.42      3.98 o
  -5  13   6       33.45       46.73     12.63 o
  -4  13   6       10.14        8.74      5.98 o
  -3  13   6        1.70       -4.63      4.63 o
  -2  13   6        6.38        6.13      4.81 o
  -1  13   6       17.31       21.05      5.57 o
   0  13   6        0.37       -3.19      3.62 o
   1  13   6       17.38       16.43      5.53 o
   2  13   6        6.32        6.26      4.72 o
   3  13   6        1.72        1.35      6.91 o
   4  13   6       10.11        6.36      6.07 o
   5  13   6       33.40       33.34      8.28 o
  -3  14   6        2.66        1.91      5.74 o
  -2  14   6       30.66       40.44      8.78 o
  -1  14   6       49.43       49.47      7.68 o
   0  14   6       34.37       25.69     10.35 o
   1  14   6       49.42       54.62      8.47 o
   2  14   6       30.71       44.49      9.31 o
   3  14   6        2.67        2.62      8.42 o
   1   0   7       80.63       79.37      2.61 o
   2   0   7      171.17      157.78      4.15 o
   3   0   7      196.88      215.72      3.99 o
   4   0   7     1455.75     1539.65     19.04 o
   5   0   7       25.50       22.24      1.58 o
   6   0   7       80.08       77.86      3.11 o
   7   0   7      238.80      219.89      5.35 o
   8   0   7       59.97       51.12      3.48 o
   9   0   7        5.37        5.61      2.11 o
  10   0   7        1.82        3.00      2.39 o
  11   0   7       38.17       36.18      3.51 o
 -11   1   7        2.24        4.25      2.49 o
 -10   1   7       27.57       28.93      3.44 o
  -9   1   7       36.43       27.92      3.28 o
  -8   1   7      146.62      139.03      4.43 o
  -7   1   7      145.74      144.06      3.71 o
  -6   1   7       14.14       12.18      1.40 o
  -5   1   7      197.31      204.72      3.93 o
  -4   1   7     1087.24     1075.34     13.14 o
  -3   1   7      896.72      950.35     13.02 o
  -2   1   7      256.18      303.83      4.93 o
  -1   1   7      458.53      437.93      7.10 o
   0   1   7        0.17       -0.31      0.72 o
   1   1   7      459.05      439.87      8.11 o
   2   1   7      256.52      301.91      5.70 o
   3   1   7      897.53      948.24     11.74 o
   4   1   7     1088.68     1089.02     14.15 o
   5   1   7      197.23      200.32      4.18 o
   6   1   7       14.14       14.00      1.75 o
   7   1   7      145.81      148.91      5.48 o
   8   1   7      146.65      139.29      4.84 o
   9   1   7       36.40       38.66      5.19 o
  10   1   7       27.62       30.90      4.34 o
  11   1   7        2.22        4.67      3.23 o
 -11   2   7       69.61       87.08      5.03 o
 -10   2   7       75.91       74.13      4.78 o
  -9   2   7       15.45       14.30      2.84 o
  -8   2   7      263.36      266.44      7.99 o
  -7   2   7       62.88       57.12      3.52 o
  -6   2   7       13.45       15.32      1.81 o
  -5   2   7      225.39      212.48      4.76 o
  -4   2   7       84.36       91.43      2.69 o
  -3   2   7      177.98      193.28      3.59 o
  -2   2   7      197.87      197.42      4.09 o
  -1   2   7     3039.11     3141.22     39.60 o
   0   2   7      194.65      232.56      5.13 o
   1   2   7     3041.62     3150.45     63.54 o
   2   2   7      199.00      202.20      4.56 o
   3   2   7      178.18      194.69      3.93 o
   4   2   7       84.17       90.35      2.93 o
   5   2   7      225.80      217.86      4.27 o
   6   2   7       13.35       10.61      1.74 o
   7   2   7       62.86       56.96      2.97 o
   8   2   7      263.14      252.42      6.78 o
   9   2   7       15.50       12.39      2.67 o
  10   2   7       76.02       82.10      5.81 o
  11   2   7       69.51       80.21      6.78 o
 -11   3   7        4.72        7.34      2.97 o
 -10   3   7       15.16       19.95      3.39 o
  -9   3   7        3.12        4.35      2.54 o
  -8   3   7       37.87       37.71      3.66 o
  -7   3   7       28.08       27.94      2.48 o
  -6   3   7      229.19      220.11      5.30 o
  -5   3   7       78.12       89.76      2.97 o
  -4   3   7     1809.68     1834.29     23.65 o
  -3   3   7       49.00       45.93      1.99 o
  -2   3   7      499.37      554.47      8.30 o
  -1   3   7       94.99       86.02      3.52 o
   0   3   7      119.74      110.67      4.26 o
   1   3   7       95.01       87.35      3.14 o
   2   3   7      499.84      547.24      8.67 o
   3   3   7       49.16       46.77      2.11 o
   4   3   7     1809.62     1830.77     22.71 o
   5   3   7       78.19       92.30      2.93 o
   6   3   7      229.44      200.00      5.96 o
   7   3   7       28.03       27.79      2.68 o
   8   3   7       37.73       36.14      3.69 o
   9   3   7        3.16       11.40      2.79 o
  10   3   7       15.18       16.41      3.27 o
  11   3   7        4.75       10.31      2.79 o
 -11   4   7        5.28        4.83      3.01 o
 -10   4   7       20.17       23.97      3.46 o
  -9   4   7       13.65        9.58      3.34 o
  -8   4   7       15.84       10.46      3.96 o
  -7   4   7      190.49      182.68      8.28 o
  -6   4   7        3.21        4.81      1.56 o
  -5   4   7      852.19      878.03     10.82 o
  -4   4   7      164.50      149.30      3.68 o
  -3   4   7      170.62      177.01      3.86 o
  -2   4   7      690.79      729.53      9.83 o
  -1   4   7     5745.06     5990.69     81.30 o
   0   4   7      746.02      780.35     14.99 o
   1   4   7     5749.63     6047.84     81.15 o
   2   4   7      690.41      744.87     13.53 o
   3   4   7      170.45      177.86      4.09 o
   4   4   7      164.39      150.22      3.86 o
   5   4   7      852.24      869.06     12.65 o
   6   4   7        3.24       -1.05      1.61 o
   7   4   7      190.47      182.47      5.93 o
   8   4   7       15.75       17.94      3.33 o
   9   4   7       13.68       10.49      3.09 o
  10   4   7       20.26       17.24      3.54 o
  11   4   7        5.24        5.37      4.11 o
 -10   5   7        2.17        3.00      4.45 o
  -9   5   7       13.57       13.92      4.08 o
  -8   5   7       49.65       49.72      4.28 o
  -7   5   7       37.60       33.02      3.57 o
  -6   5   7      226.54      226.41      7.24 o
  -5   5   7       59.72       62.75      2.68 o
  -4   5   7       42.24       39.04      2.18 o
  -3   5   7     1446.35     1489.50     18.00 o
  -2   5   7       93.19       85.91      3.19 o
  -1   5   7      509.29      564.69     10.14 o
   0   5   7      192.28      196.65      9.85 o
   1   5   7      508.42      573.53     12.38 o
   2   5   7       93.14       86.03      3.48 o
   3   5   7     1446.40     1526.99     18.45 o
   4   5   7       42.13       41.41      2.39 o
   5   5   7       59.89       65.33      2.87 o
   6   5   7      226.57      215.88      9.19 o
   7   5   7       37.51       30.13      3.95 o
   8   5   7       49.59       49.97      4.57 o
   9   5   7       13.52       20.64      5.33 o
  10   5   7        2.18        2.68      2.86 o
 -10   6   7       45.55       50.07      4.74 o
  -9   6   7        2.44       -0.42      2.73 o
  -8   6   7        2.66        5.67      2.68 o
  -7   6   7      230.28      222.24      7.61 o
  -6   6   7       19.87       22.75      3.10 o
  -5   6   7      105.51       97.36      3.95 o
  -4   6   7      416.35      419.26      7.22 o
  -3   6   7      432.41      408.31      7.15 o
  -2   6   7      560.19      550.67      9.18 o
  -1   6   7       29.57       27.99      1.96 o
   0   6   7      103.31      100.07      3.44 o
   1   6   7       29.55       26.95      2.81 o
   2   6   7      560.04      571.83     11.27 o
   3   6   7      432.63      402.78      8.01 o
   4   6   7      416.42      413.80      7.87 o
   5   6   7      105.75      106.44      3.91 o
   6   6   7       19.78       14.52      3.16 o
   7   6   7      230.29      211.79      9.57 o
   8   6   7        2.63       -2.53      2.53 o
   9   6   7        2.43       -0.05      3.29 o
  10   6   7       45.64       46.61      5.10 o
 -10   7   7        3.03       -1.87      3.57 o
  -9   7   7       27.97       23.80      3.94 o
  -8   7   7       49.62       60.68      4.81 o
  -7   7   7       38.41       39.50      4.01 o
  -6   7   7      116.56      111.12      5.37 o
  -5   7   7      254.16      243.55      6.72 o
  -4   7   7      287.89      269.37      6.22 o
  -3   7   7      501.08      520.97      9.58 o
  -2   7   7       58.70       56.04      3.27 o
  -1   7   7       54.38       50.23      4.13 o
   0   7   7       95.25       89.88      5.05 o
   1   7   7       54.60       46.52      2.49 o
   2   7   7       58.54       51.28      3.58 o
   3   7   7      501.11      531.85      9.43 o
   4   7   7      287.30      273.36      6.96 o
   5   7   7      254.05      239.85      8.24 o
   6   7   7      116.38      115.46      6.55 o
   7   7   7       38.40       44.87      4.72 o
   8   7   7       49.67       64.12      5.48 o
   9   7   7       27.95       28.90      4.49 o
  10   7   7        3.02        4.08      8.24 o
  -9   8   7       10.07        9.18      4.09 o
  -8   8   7       25.96       27.67      4.77 o
  -7   8   7       71.13       62.43      5.56 o
  -6   8   7       10.01        8.74      3.21 o
  -5   8   7       36.27       39.49      3.34 o
  -4   8   7      195.58      200.03      5.66 o
  -3   8   7      207.66      200.04      5.72 o
  -2   8   7      174.72      158.61      6.98 o
  -1   8   7     1073.09     1124.69     18.60 o
   0   8   7       18.64       13.92      3.09 o
   1   8   7     1072.43     1096.58     19.39 o
   2   8   7      175.28      158.35      8.92 o
   3   8   7      207.92      198.30      6.02 o
   4   8   7      195.49      198.81      6.91 o
   5   8   7       36.37       40.67      4.37 o
   6   8   7       10.01       11.74      3.39 o
   7   8   7       70.91       63.16      5.86 o
   8   8   7       25.88       34.20      6.78 o
   9   8   7       10.11       10.80      7.07 o
  -9   9   7        0.95       15.67      5.45 o
  -8   9   7      110.91      130.46     11.35 o
  -7   9   7       15.21        5.96      4.81 o
  -6   9   7        1.70       -6.23      7.12 o
  -5   9   7      236.27      229.70     12.73 o
  -4   9   7       67.23       74.56      6.52 o
  -3   9   7      429.89      435.53     12.28 o
  -2   9   7       61.63       61.04      5.21 o
  -1   9   7        6.21        7.62      3.20 o
   0   9   7      164.22      147.96      7.55 o
   1   9   7        6.20        6.27      2.63 o
   2   9   7       61.70       65.77      4.29 o
   3   9   7      430.59      426.14      9.50 o
   4   9   7       67.11       74.54      4.94 o
   5   9   7      236.15      237.26     14.25 o
   6   9   7        1.68        4.36      3.16 o
   7   9   7       15.23       13.31      3.73 o
   8   9   7      110.95      128.56      7.70 o
   9   9   7        0.94        1.70      3.72 o
  -8  10   7       16.69       31.14      6.84 o
  -7  10   7       13.24       19.31      5.88 o
  -6  10   7       11.95       16.44      5.49 o
  -5  10   7       60.70       56.74      7.84 o
  -4  10   7        4.13        4.27      4.60 o
  -3  10   7      130.90      126.90      8.45 o
  -2  10   7      124.02      136.35      7.35 o
  -1  10   7       45.57       50.72      4.18 o
   0  10   7      173.95      180.82      7.80 o
   1  10   7       45.55       50.24      4.17 o
   2  10   7      123.86      128.54      6.69 o
   3  10   7      130.87      120.89      5.72 o
   4  10   7        4.12        1.21      2.83 o
   5  10   7       60.52       68.07      5.59 o
   6  10   7       12.02       11.67      3.73 o
   7  10   7       13.22       11.49      4.11 o
   8  10   7       16.72       21.19      4.80 o
  -7  11   7       32.50       33.61      7.42 o
  -6  11   7       24.23       23.43      6.74 o
  -5  11   7       10.47       12.05      5.54 o
  -4  11   7       12.40       13.69      6.80 o
  -3  11   7       43.94       36.98      5.87 o
  -2  11   7       44.65       45.59      6.16 o
  -1  11   7       91.36       94.75      5.32 o
   0  11   7        0.04        1.92      2.70 o
   1  11   7       91.14       91.94      4.67 o
   2  11   7       44.75       49.93      4.15 o
   3  11   7       43.95       42.89      4.32 o
   4  11   7       12.48       10.20      3.50 o
   5  11   7       10.46        3.59      3.39 o
   6  11   7       24.15       22.01      4.34 o
   7  11   7       32.49       33.07      6.27 o
  -6  12   7        9.29        4.55      5.56 o
  -5  12   7       16.80       12.37      9.48 o
  -4  12   7       24.58       18.86      6.34 o
  -3  12   7       18.38       20.48      6.46 o
  -2  12   7       20.25       21.40      7.09 o
  -1  12   7       46.90       56.84     11.03 o
   0  12   7        1.44       -3.03      3.03 o
   1  12   7       47.00       50.93      4.52 o
   2  12   7       20.31       16.41      4.86 o
   3  12   7       18.34       19.96      3.84 o
   4  12   7       24.60       24.63      4.20 o
   5  12   7       16.76       21.65      4.50 o
   6  12   7        9.31        6.34      4.87 o
  -5  13   7       16.40        7.34      5.83 o
  -4  13   7        1.70       -6.15      6.53 o
  -3  13   7       45.90       39.05      8.07 o
  -2  13   7        4.55        5.88      4.68 o
  -1  13   7       14.81       15.45      5.72 o
   0  13   7       99.71      121.17      8.37 o
   1  13   7       14.78       18.93      5.59 o
   2  13   7        4.55        1.56      5.58 o
   3  13   7       46.03       41.52      8.73 o
   4  13   7        1.73       -2.81      5.73 o
   5  13   7       16.33       19.71      7.65 o
  -3  14   7       26.72       24.95      8.10 o
  -2  14   7       24.51       39.31     13.43 o
  -1  14   7       38.98       55.92      7.76 o
   0  14   7       24.58       26.35      9.59 o
   1  14   7       39.05       56.09      7.81 o
   2  14   7       24.52       21.39      7.55 o
   3  14   7       26.65       36.53      8.69 o
   0   0   8      388.08      406.44     13.62 o
   1   0   8      294.43      314.58      6.08 o
   2   0   8        3.61        0.31      1.01 o
   3   0   8      386.18      359.62      6.15 o
   4   0   8       49.79       62.44      2.31 o
   5   0   8       35.56       39.57      1.90 o
   6   0   8      247.73      242.48      6.77 o
   7   0   8       25.60       25.29      2.48 o
   8   0   8       26.27       29.87      3.34 o
   9   0   8        1.14        0.43      1.98 o
  10   0   8       10.86        9.33      2.89 o
  11   0   8       61.77       59.68      6.27 o
 -11   1   8       16.37       23.46      4.66 o
 -10   1   8       38.85       39.97      4.00 o
  -9   1   8       14.91       13.82      3.05 o
  -8   1   8      139.04      129.16      5.83 o
  -7   1   8       59.69       52.78      2.51 o
  -6   1   8        6.79        7.13      1.31 o
  -5   1   8       57.68       62.02      2.46 o
  -4   1   8      134.84      122.70      2.81 o
  -3   1   8      588.58      621.01      7.63 o
  -2   1   8      427.20      412.60      5.99 o
  -1   1   8      645.63      644.33      9.49 o
   0   1   8      231.64      234.42      7.67 o
   1   1   8      646.88      659.50     11.76 o
   2   1   8      426.24      416.55     11.04 o
   3   1   8      587.64      606.97     10.57 o
   4   1   8      134.92      121.30      3.17 o
   5   1   8       57.52       61.99      2.34 o
   6   1   8        6.79        7.60      1.36 o
   7   1   8       59.49       52.31      3.22 o
   8   1   8      139.04      127.17      8.00 o
   9   1   8       14.94       13.71      2.84 o
  10   1   8       38.90       41.24      3.91 o
  11   1   8       16.39       18.32      3.35 o
 -11   2   8       21.76       21.45      3.72 o
 -10   2   8        1.84       -0.27      2.50 o
  -9   2   8        5.16        2.19      2.42 o
  -8   2   8       18.76       15.99      3.27 o
  -7   2   8        7.71        6.98      1.94 o
  -6   2   8       37.24       38.77      2.34 o
  -5   2   8      285.24      265.17      8.64 o
  -4   2   8      259.62      281.99      5.07 o
  -3   2   8      482.62      524.81      7.11 o
  -2   2   8      424.87      430.93      7.77 o
  -1   2   8      851.82      904.60     13.53 o
   0   2   8     1593.31     1557.19     26.02 o
   1   2   8      850.31      910.57     14.12 o
   2   2   8      425.56      445.27      7.86 o
   3   2   8      482.47      513.66      7.65 o
   4   2   8      260.33      272.40      5.11 o
   5   2   8      284.74      281.43      5.52 o
   6   2   8       37.37       41.98      3.38 o
   7   2   8        7.73        6.44      2.09 o
   8   2   8       18.89       15.32      4.14 o
   9   2   8        5.13        2.56      2.36 o
  10   2   8        1.83       -1.83      2.51 o
  11   2   8       21.78       25.83      3.42 o
 -11   3   8        8.27       14.27      3.30 o
 -10   3   8        8.57        7.87      2.99 o
  -9   3   8        3.90        1.28      2.48 o
  -8   3   8      107.25       91.07      5.15 o
  -7   3   8        2.31        0.15      2.26 o
  -6   3   8       87.85       85.98      3.92 o
  -5   3   8      332.33      324.72      5.89 o
  -4   3   8      731.53      744.45      9.54 o
  -3   3   8      295.35      304.91      5.37 o
  -2   3   8      106.21      128.31      3.47 o
  -1   3   8      889.43      899.00     16.31 o
   0   3   8       31.48       27.75      2.86 o
   1   3   8      889.74      917.85     15.10 o
   2   3   8      106.54      119.83      4.34 o
   3   3   8      295.74      310.85      5.56 o
   4   3   8      731.44      751.96     10.37 o
   5   3   8      332.29      310.37      6.17 o
   6   3   8       87.82       88.94      3.02 o
   7   3   8        2.28        1.33      1.99 o
   8   3   8      107.41       95.67      5.39 o
   9   3   8        3.93       -0.46      2.90 o
  10   3   8        8.58       11.94      3.16 o
  11   3   8        8.31        8.87      3.03 o
 -10   4   8       12.27       20.30      3.62 o
  -9   4   8       55.30       60.64      7.98 o
  -8   4   8       55.74       65.06      4.70 o
  -7   4   8       37.32       30.31      3.54 o
  -6   4   8      396.94      349.05      9.46 o
  -5   4   8       14.76       13.21      1.52 o
  -4   4   8       20.64       26.14      1.93 o
  -3   4   8       80.98       91.89      2.95 o
  -2   4   8      184.75      192.92      4.41 o
  -1   4   8       41.22       42.87      3.24 o
   0   4   8      532.93      565.91     12.11 o
   1   4   8       41.24       47.49      3.34 o
   2   4   8      184.73      185.09      4.94 o
   3   4   8       81.13       91.58      3.12 o
   4   4   8       20.79       25.95      2.00 o
   5   4   8       14.84       15.95      2.11 o
   6   4   8      396.80      379.06      8.86 o
   7   4   8       37.48       33.07      3.80 o
   8   4   8       55.61       55.15      4.71 o
   9   4   8       55.36       60.66      6.18 o
  10   4   8       12.25       12.72      3.29 o
 -10   5   8        7.17        8.19      3.07 o
  -9   5   8       79.88       85.08      5.44 o
  -8   5   8      103.47       94.75      5.50 o
  -7   5   8      273.85      263.09      8.40 o
  -6   5   8       74.36       75.18      4.52 o
  -5   5   8      195.06      194.94      4.64 o
  -4   5   8      143.63      143.27      3.87 o
  -3   5   8       27.83       27.24      1.95 o
  -2   5   8      399.54      396.60      7.31 o
  -1   5   8      612.33      601.76     13.06 o
   0   5   8      426.21      456.79     10.83 o
   1   5   8      612.15      604.83     13.06 o
   2   5   8      399.49      390.93      9.69 o
   3   5   8       27.98       23.71      2.16 o
   4   5   8      143.88      149.97      4.60 o
   5   5   8      195.63      203.69      4.90 o
   6   5   8       74.35       75.25      4.97 o
   7   5   8      273.57      255.56      8.80 o
   8   5   8      103.66      115.15      6.29 o
   9   5   8       79.96       71.27      5.53 o
  10   5   8        7.13       16.88      4.01 o
 -10   6   8       12.70       13.06      3.69 o
  -9   6   8       36.41       40.67      5.35 o
  -8   6   8       11.80        6.32      2.95 o
  -7   6   8      144.05      137.01      6.31 o
  -6   6   8       19.65       25.55      3.35 o
  -5   6   8      542.06      516.81     10.61 o
  -4   6   8      132.37      129.83      4.06 o
  -3   6   8      146.68      151.53      4.13 o
  -2   6   8      268.38      277.15      8.69 o
  -1   6   8      386.44      399.36      8.21 o
   0   6   8      499.87      520.31     12.25 o
   1   6   8      386.39      405.36     10.39 o
   2   6   8      268.51      269.66      7.31 o
   3   6   8      146.59      150.89      5.65 o
   4   6   8      132.54      129.73      4.37 o
   5   6   8      542.12      503.28     11.12 o
   6   6   8       19.63       23.56      3.71 o
   7   6   8      144.12      142.89      7.00 o
   8   6   8       11.78        2.66      3.05 o
   9   6   8       36.35       37.32      4.99 o
  10   6   8       12.69       14.20      3.98 o
  -9   7   8        1.89        5.50      3.15 o
  -8   7   8       38.70       36.20      4.21 o
  -7   7   8       91.11       91.92      6.96 o
  -6   7   8      111.96      113.05      5.51 o
  -5   7   8       59.95       56.08      3.99 o
  -4   7   8      766.27      759.07     16.13 o
  -3   7   8       76.66       79.32      3.36 o
  -2   7   8      491.67      509.40     10.12 o
  -1   7   8      974.85      987.96     20.13 o
   0   7   8      428.30      414.42     11.01 o
   1   7   8      975.73     1028.72     20.60 o
   2   7   8      491.84      478.97     10.81 o
   3   7   8       76.60       70.77      3.84 o
   4   7   8      766.54      749.37     13.26 o
   5   7   8       59.78       68.34      5.10 o
   6   7   8      111.76      111.77      6.35 o
   7   7   8       91.03       86.59      6.00 o
   8   7   8       38.71       32.24      4.73 o
   9   7   8        1.86        0.63      3.25 o
  -9   8   8       44.51       41.90      6.97 o
  -8   8   8       21.59       18.65      4.32 o
  -7   8   8       39.85       46.87      7.14 o
  -6   8   8       37.06       40.18      6.71 o
  -5   8   8       35.27       43.70      3.57 o
  -4   8   8      119.69      133.38      4.75 o
  -3   8   8      113.56      112.09      3.73 o
  -2   8   8      459.44      451.72      9.71 o
  -1   8   8      387.47      373.13     11.25 o
   0   8   8      267.17      266.44     11.51 o
   1   8   8      387.33      396.08      9.76 o
   2   8   8      459.89      446.74     10.65 o
   3   8   8      113.66      102.10      5.02 o
   4   8   8      119.81      133.73      5.88 o
   5   8   8       35.17       36.95      4.36 o
   6   8   8       37.11       39.26      4.60 o
   7   8   8       39.86       42.48      5.01 o
   8   8   8       21.55        8.10      6.09 o
   9   8   8       44.53       46.34      7.22 o
  -8   9   8       11.94       10.46      5.23 o
  -7   9   8       31.26       26.61      6.35 o
  -6   9   8       67.70       65.62      7.87 o
  -5   9   8      103.02      112.44     10.31 o
  -4   9   8      136.61      134.77     11.77 o
  -3   9   8      502.62      505.61     13.60 o
  -2   9   8       63.53       67.74      6.43 o
  -1   9   8       91.95       89.42      5.93 o
   0   9   8      194.18      206.33      7.14 o
   1   9   8       92.12       87.86      5.03 o
   2   9   8       63.68       59.43      3.86 o
   3   9   8      501.83      496.07     10.59 o
   4   9   8      136.83      135.07      8.10 o
   5   9   8      103.07       99.52     10.02 o
   6   9   8       67.58       73.47      5.87 o
   7   9   8       31.42       35.14      8.01 o
   8   9   8       12.02       15.03      4.37 o
  -8  10   8      118.04      160.97     20.05 o
  -7  10   8        2.88        4.15      5.16 o
  -6  10   8        5.23        0.81      4.58 o
  -5  10   8        1.89       -0.24      7.48 o
  -4  10   8      192.24      169.97     11.98 o
  -3  10   8       32.31       38.01      5.74 o
  -2  10   8      120.58      120.37     11.14 o
  -1  10   8       59.48       60.53      6.03 o
   0  10   8      511.42      471.78     11.60 o
   1  10   8       59.43       65.90      4.77 o
   2  10   8      120.49      115.53      5.44 o
   3  10   8       32.31       37.59      4.10 o
   4  10   8      192.38      188.47      7.97 o
   5  10   8        1.88        6.20      4.70 o
   6  10   8        5.24        6.65      6.05 o
   7  10   8        2.88       -0.34      3.48 o
   8  10   8      118.07      123.70      8.17 o
  -7  11   8       30.62       32.97     10.48 o
  -6  11   8        5.75       15.59      6.27 o
  -5  11   8       21.80       13.79      5.99 o
  -4  11   8      108.76       99.61     10.31 o
  -3  11   8       12.61        9.01      4.25 o
  -2  11   8       29.27       25.87      5.25 o
  -1  11   8       10.80        6.39      3.32 o
   0  11   8       10.22        9.97      3.10 o
   1  11   8       10.78       14.51      2.83 o
   2  11   8       29.43       33.87      3.71 o
   3  11   8       12.52       11.20      3.31 o
   4  11   8      108.68      116.10      9.60 o
   5  11   8       21.73       28.37      5.34 o
   6  11   8        5.75       12.41      4.10 o
   7  11   8       30.61       22.90      4.99 o
  -6  12   8       38.54       40.19      8.29 o
  -5  12   8        6.44        9.70      6.34 o
  -4  12   8       42.50       54.13      8.72 o
  -3  12   8       38.02       41.41      8.07 o
  -2  12   8       44.63       39.07      6.96 o
  -1  12   8       85.04      100.41      8.72 o
   0  12   8       23.83       19.30      4.54 o
   1  12   8       85.18       89.69      5.68 o
   2  12   8       44.60       51.00      4.97 o
   3  12   8       38.21       37.73      4.54 o
   4  12   8       42.47       54.39      5.30 o
   5  12   8        6.45       11.01      4.28 o
   6  12   8       38.59       32.94      5.28 o
  -4  13   8       43.88       54.19      9.31 o
  -3  13   8       19.46       26.12      7.40 o
  -2  13   8       39.49       42.23      8.57 o
  -1  13   8        3.78       -1.05      4.53 o
   0  13   8       17.83       23.99      5.90 o
   1  13   8        3.75        1.51      4.57 o
   2  13   8       39.58       63.91      9.76 o
   3  13   8       19.42       30.79      8.86 o
   4  13   8       43.92       46.06      8.94 o
  -2  14   8        8.06       10.71      7.06 o
  -1  14   8       13.62        9.05      5.35 o
   0  14   8       49.24       65.54     10.71 o
   1  14   8       13.67       22.31      7.97 o
   2  14   8        8.05       15.99      7.67 o
   1   0   9       33.10       29.39      2.27 o
   2   0   9      773.21      767.00     18.86 o
   3   0   9      276.93      294.68      5.26 o
   4   0   9       92.10       82.04      2.90 o
   5   0   9      222.52      201.93      4.64 o
   6   0   9       28.16       25.42      3.07 o
   7   0   9       55.71       49.52      3.34 o
   8   0   9       38.93       33.12      3.17 o
   9   0   9        3.20        4.10      2.24 o
  10   0   9        0.08        0.77      2.62 o
  11   0   9       16.49       15.10      3.46 o
 -11   1   9       19.95       18.10      4.04 o
 -10   1   9       25.66       30.75      3.83 o
  -9   1   9       24.18       32.26      3.69 o
  -8   1   9      295.04      277.36      8.69 o
  -7   1   9       41.95       43.14      3.77 o
  -6   1   9      307.53      293.96      8.11 o
  -5   1   9       19.20       17.25      1.45 o
  -4   1   9      618.88      613.56      7.87 o
  -3   1   9      104.50       99.44      2.63 o
  -2   1   9      368.28      430.18      6.40 o
  -1   1   9      330.46      321.08      7.05 o
   0   1   9       25.95       20.80      2.25 o
   1   1   9      330.36      326.69     12.19 o
   2   1   9      368.66      443.15     11.28 o
   3   1   9      104.59      104.88      3.03 o
   4   1   9      619.07      609.59      8.84 o
   5   1   9       19.30       18.78      1.83 o
   6   1   9      307.71      301.59      5.49 o
   7   1   9       42.06       38.92      3.10 o
   8   1   9      294.71      271.13      8.73 o
   9   1   9       24.10       23.71      3.38 o
  10   1   9       25.80       26.31      3.21 o
  11   1   9       19.97       19.78      3.73 o
 -11   2   9       15.50       14.94      3.38 o
 -10   2   9        4.07        4.09      2.76 o
  -9   2   9       21.74       27.84      3.70 o
  -8   2   9        3.00        3.60      2.54 o
  -7   2   9        0.56       -2.01      2.01 o
  -6   2   9       23.18       18.79      3.82 o
  -5   2   9       92.97       86.62      4.93 o
  -4   2   9      396.05      413.68      6.76 o
  -3   2   9       26.15       29.82      1.74 o
  -2   2   9      655.66      698.16     13.80 o
  -1   2   9     1199.02     1247.63     21.76 o
   0   2   9      407.84      429.05      9.73 o
   1   2   9     1200.68     1231.69     29.05 o
   2   2   9      653.94      681.60     12.11 o
   3   2   9       26.32       29.57      1.91 o
   4   2   9      396.49      416.57      8.18 o
   5   2   9       92.89       84.62      3.17 o
   6   2   9       23.17       21.12      2.35 o
   7   2   9        0.56       -0.41      2.13 o
   8   2   9        3.02        0.43      2.38 o
   9   2   9       21.89       26.00      4.50 o
  10   2   9        4.05        1.14      2.69 o
  11   2   9       15.48       17.08      4.64 o
 -10   3   9        2.40        3.64      2.75 o
  -9   3   9        0.46        2.51      2.56 o
  -8   3   9       67.94       59.49      4.85 o
  -7   3   9       59.43       64.45      4.55 o
  -6   3   9       67.71       68.64      7.12 o
  -5   3   9      102.10       97.19      3.28 o
  -4   3   9        6.83        3.68      1.18 o
  -3   3   9      481.39      480.41      7.82 o
  -2   3   9      754.25      793.11     12.68 o
  -1   3   9       90.32       84.31      4.31 o
   0   3   9     1045.85     1194.27     21.41 o
   1   3   9       90.56       91.14      4.26 o
   2   3   9      754.64      797.79     13.84 o
   3   3   9      481.15      494.34      9.28 o
   4   3   9        6.85        6.34      1.45 o
   5   3   9      102.18       95.82      3.23 o
   6   3   9       67.66       60.11      3.77 o
   7   3   9       59.11       54.75      4.38 o
   8   3   9       67.70       64.89      4.88 o
   9   3   9        0.45        2.32      2.71 o
  10   3   9        2.35        2.64      2.71 o
  11   3   9       25.20       41.81      8.38 o
 -10   4   9        2.64        0.99      2.65 o
  -9   4   9       47.10       56.30      4.85 o
  -8   4   9        1.68        0.10      2.46 o
  -7   4   9      148.35      167.10      6.74 o
  -6   4   9       26.87       30.31      3.44 o
  -5   4   9      279.02      285.47      5.22 o
  -4   4   9      435.58      461.18      7.54 o
  -3   4   9      663.97      662.08     10.12 o
  -2   4   9       16.32       17.92      2.02 o
  -1   4   9      392.65      420.43     10.16 o
   0   4   9      339.77      333.23      8.81 o
   1   4   9      392.43      434.96     10.34 o
   2   4   9       16.28       17.27      2.23 o
   3   4   9      663.88      648.73     10.34 o
   4   4   9      435.58      466.78      7.78 o
   5   4   9      278.95      279.25      5.78 o
   6   4   9       26.82       28.34      3.70 o
   7   4   9      148.69      156.49      7.00 o
   8   4   9        1.69        1.22      3.11 o
   9   4   9       47.20       49.86      4.78 o
  10   4   9        2.63        5.11      3.25 o
 -10   5   9        1.97        3.38      3.14 o
  -9   5   9       47.09       46.26      4.62 o
  -8   5   9        6.78        6.37      2.92 o
  -7   5   9      173.56      163.88      9.72 o
  -6   5   9      122.72      132.14      7.83 o
  -5   5   9      136.22      141.30      5.16 o
  -4   5   9       78.83       81.66      3.09 o
  -3   5   9        5.83        3.85      1.41 o
  -2   5   9       28.53       25.20      2.35 o
  -1   5   9       28.84       22.91      3.03 o
   0   5   9       32.82       32.14      3.33 o
   1   5   9       28.88       25.37      3.04 o
   2   5   9       28.58       22.54      2.63 o
   3   5   9        5.83        5.95      1.67 o
   4   5   9       78.82       74.49      3.40 o
   5   5   9      136.28      138.88      4.48 o
   6   5   9      122.85      129.60      6.44 o
   7   5   9      173.00      181.07      7.99 o
   8   5   9        6.81        5.95      3.01 o
   9   5   9       47.08       42.99      5.19 o
  10   5   9        1.92        4.41      3.56 o
 -10   6   9       11.12        8.72      3.38 o
  -9   6   9       22.50       22.85      3.97 o
  -8   6   9       12.39       11.84      3.26 o
  -7   6   9        8.63        6.44      2.95 o
  -6   6   9      411.67      410.65     13.25 o
  -5   6   9       54.51       52.46      3.61 o
  -4   6   9      116.34      113.66      4.10 o
  -3   6   9       39.61       38.72      2.60 o
  -2   6   9        4.07        3.95      1.99 o
  -1   6   9      152.10      140.05      4.54 o
   0   6   9      122.40      120.88      5.67 o
   1   6   9      152.77      137.14      5.96 o
   2   6   9        4.10       -0.99      1.84 o
   3   6   9       39.31       41.07      2.82 o
   4   6   9      116.22      116.65      5.80 o
   5   6   9       54.41       50.14      4.52 o
   6   6   9      412.16      416.18     11.67 o
   7   6   9        8.67        5.81      3.09 o
   8   6   9       12.38       14.74      3.46 o
   9   6   9       22.49       24.56      8.14 o
  10   6   9       11.12       17.89      4.18 o
  -9   7   9       30.60       34.71     10.42 o
  -8   7   9       48.99       50.15      5.80 o
  -7   7   9       33.45       31.22      3.86 o
  -6   7   9      124.29      121.17      5.82 o
  -5   7   9       93.31      102.65      6.14 o
  -4   7   9      119.41      122.69      4.83 o
  -3   7   9       34.17       40.06      3.02 o
  -2   7   9      168.56      168.98      4.58 o
  -1   7   9       35.23       42.34      3.31 o
   0   7   9      109.61      122.46      4.32 o
   1   7   9       35.12       39.79      3.61 o
   2   7   9      168.50      159.15      7.73 o
   3   7   9       34.31       36.45      3.20 o
   4   7   9      119.48      124.59      5.05 o
   5   7   9       93.08       91.85      5.76 o
   6   7   9      124.13      113.42      6.50 o
   7   7   9       33.48       33.92      4.50 o
   8   7   9       49.02       44.18      5.16 o
   9   7   9       30.58       35.38      6.79 o
  -9   8   9        5.59       10.77      5.15 o
  -8   8   9       15.22       11.54      6.72 o
  -7   8   9       71.27       77.63      6.17 o
  -6   8   9       83.28       85.34      6.11 o
  -5   8   9       13.61       14.39      5.96 o
  -4   8   9      659.03      670.19     12.63 o
  -3   8   9      508.12      486.04     10.74 o
  -2   8   9       33.75       30.35      2.89 o
  -1   8   9      282.46      284.20     13.52 o
   0   8   9       48.67       43.66      4.49 o
   1   8   9      282.68      280.53      8.26 o
   2   8   9       33.76       36.09      3.75 o
   3   8   9      508.13      504.31     10.52 o
   4   8   9      658.85      655.15     13.91 o
   5   8   9       13.70       14.05      4.69 o
   6   8   9       83.39       85.49      6.12 o
   7   8   9       71.13       62.58      5.80 o
   8   8   9       15.21       13.06      4.00 o
   9   8   9        5.62        1.49      3.62 o
  -8   9   9        6.46       -1.33      4.65 o
  -7   9   9       41.79       58.00      8.38 o
  -6   9   9        1.00        1.20      4.32 o
  -5   9   9        5.35        8.21     11.16 o
  -4   9   9      247.99      215.32     21.87 o
  -3   9   9       19.88       18.72      4.73 o
  -2   9   9      234.37      228.34     10.33 o
  -1   9   9       87.09       86.01      8.30 o
   0   9   9      365.66      380.17     11.76 o
   1   9   9       87.12       88.66      5.17 o
   2   9   9      234.06      220.94      6.79 o
   3   9   9       19.92       17.09      2.95 o
   4   9   9      247.79      221.65      8.61 o
   5   9   9        5.36        7.64      3.27 o
   6   9   9        0.97       -2.53      2.93 o
   7   9   9       41.67       47.26      5.45 o
   8   9   9        6.46       -0.31      3.69 o
  -7  10   9        9.56        7.49      8.10 o
  -6  10   9       13.37       11.09      5.60 o
  -5  10   9        5.28        5.52      5.10 o
  -4  10   9       34.05       33.14      6.97 o
  -3  10   9      144.11      148.18      9.95 o
  -2  10   9       41.14       53.68      5.46 o
  -1  10   9      122.34      116.10      7.09 o
   0  10   9      163.41      163.81      6.92 o
   1  10   9      122.27      114.20      5.97 o
   2  10   9       41.15       46.49      3.82 o
   3  10   9      144.39      132.55      6.24 o
   4  10   9       34.16       30.04      6.08 o
   5  10   9        5.24        7.22      3.36 o
   6  10   9       13.31       15.98      4.13 o
   7  10   9        9.57       14.17      5.83 o
  -7  11   9       36.83       36.02     10.97 o
  -6  11   9       30.42       31.31      9.50 o
  -5  11   9       77.57       79.58      9.90 o
  -4  11   9       24.51       38.33      7.61 o
  -3  11   9       13.85       18.98      6.02 o
  -2  11   9        5.47        6.49      4.24 o
  -1  11   9       54.64       56.63      4.85 o
   0  11   9       10.77       19.44      3.80 o
   1  11   9       54.70       62.28      4.91 o
   2  11   9        5.45        3.40      2.70 o
   3  11   9       13.88       11.76      3.38 o
   4  11   9       24.50       31.91      4.48 o
   5  11   9       77.51       88.82     10.73 o
   6  11   9       30.41       22.76      4.65 o
   7  11   9       36.84       41.70      7.10 o
  -5  12   9       10.56       13.92      8.31 o
  -4  12   9       38.64       36.63     15.20 o
  -3  12   9       56.31       63.43     10.57 o
  -2  12   9        3.81        3.73      4.38 o
  -1  12   9       81.36       76.86      8.34 o
   0  12   9        5.14        6.62      4.30 o
   1  12   9       81.36       97.35      8.73 o
   2  12   9        3.84        3.03      2.81 o
   3  12   9       56.30       63.40      5.63 o
   4  12   9       38.63       32.99      7.29 o
   5  12   9       10.53       20.29      4.40 o
  -4  13   9       13.42       15.19      8.59 o
  -3  13   9        3.54       -5.79      8.25 o
  -2  13   9       18.14       23.24      9.50 o
  -1  13   9        3.41        5.37      4.55 o
   0  13   9       16.25       22.30      7.18 o
   1  13   9        3.40        3.79      4.85 o
   2  13   9       18.14       24.09     14.43 o
   3  13   9        3.52        4.18      6.15 o
   4  13   9       13.41        9.60      6.71 o
  -1  14   9        6.62       17.94      7.65 o
   0  14   9       32.52       47.55      9.70 o
   1  14   9        6.62       -7.70      8.35 o
   0   0  10      590.19      688.58     15.93 o
   1   0  10       22.25       25.87      3.24 o
   2   0  10        2.11       -0.42      1.11 o
   3   0  10      204.99      202.19      4.40 o
   4   0  10      634.67      638.12      9.32 o
   5   0  10       11.28       12.06      1.89 o
   6   0  10        1.51        0.51      2.22 o
   7   0  10        0.61       -2.62      2.62 o
   8   0  10        3.16        0.11      2.24 o
   9   0  10        5.33        5.30      2.38 o
  10   0  10       10.85       14.58      3.60 o
  11   0  10       30.89       43.35      4.98 o
 -11   1  10       19.39       27.77      4.72 o
 -10   1  10       21.84       18.40      3.65 o
  -9   1  10       25.77       29.84      4.02 o
  -8   1  10       46.78       41.76      5.01 o
  -7   1  10       43.43       39.89      3.93 o
  -6   1  10      140.73      128.12      6.07 o
  -5   1  10      171.31      182.42      4.05 o
  -4   1  10      400.00      396.97      6.34 o
  -3   1  10       19.86       17.89      1.58 o
  -2   1  10       11.58       14.82      1.64 o
  -1   1  10      230.09      259.17      6.35 o
   0   1  10      262.70      278.15      7.50 o
   1   1  10      230.40      252.01      9.03 o
   2   1  10       11.52       10.12      1.75 o
   3   1  10       19.90       15.01      1.76 o
   4   1  10      400.50      388.58      6.70 o
   5   1  10      171.42      177.33      4.30 o
   6   1  10      140.85      141.87      5.35 o
   7   1  10       43.42       38.76      3.85 o
   8   1  10       46.59       46.45      4.45 o
   9   1  10       25.86       28.18      4.16 o
  10   1  10       21.76       16.81      3.08 o
  11   1  10       19.38       20.50      4.57 o
 -10   2  10        6.62        2.18      3.01 o
  -9   2  10        7.77        6.49      2.85 o
  -8   2  10       50.49       43.34      4.25 o
  -7   2  10       53.61       49.86      4.28 o
  -6   2  10       65.73       65.15      4.34 o
  -5   2  10      100.23      107.45      3.23 o
  -4   2  10      267.74      298.51      7.21 o
  -3   2  10      556.93      559.55      7.51 o
  -2   2  10       57.84       64.28      2.82 o
  -1   2  10      248.73      248.75      7.13 o
   0   2  10     1943.78     2134.23     35.20 o
   1   2  10      248.82      251.00      7.17 o
   2   2  10       57.60       58.49      3.21 o
   3   2  10      556.27      542.88     10.88 o
   4   2  10      267.66      287.20      5.66 o
   5   2  10      100.19      109.48      4.69 o
   6   2  10       65.76       67.79      4.50 o
   7   2  10       53.78       54.21      4.41 o
   8   2  10       50.40       41.94      4.98 o
   9   2  10        7.75        4.83      3.10 o
  10   2  10        6.61       10.55      3.18 o
 -10   3  10        0.88       -1.45      2.69 o
  -9   3  10        3.89        5.34      2.83 o
  -8   3  10        6.90        7.68      2.81 o
  -7   3  10      225.49      205.89      7.55 o
  -6   3  10       64.42       51.79      5.06 o
  -5   3  10       30.06       33.57      2.32 o
  -4   3  10      280.97      275.19      5.16 o
  -3   3  10      143.83      147.70      3.86 o
  -2   3  10      212.02      223.36      6.84 o
  -1   3  10      551.46      536.27     11.96 o
   0   3  10     1496.89     1558.06     27.09 o
   1   3  10      551.07      543.28     12.05 o
   2   3  10      211.86      218.53      6.11 o
   3   3  10      143.91      147.58      4.59 o
   4   3  10      280.99      276.38      5.67 o
   5   3  10       29.99       32.34      2.29 o
   6   3  10       64.32       54.24      6.05 o
   7   3  10      225.80      217.41     10.08 o
   8   3  10        6.92        3.82      2.94 o
   9   3  10        3.92       -0.36      2.96 o
  10   3  10        0.91       -0.73      2.66 o
 -10   4  10       30.13       32.36      5.31 o
  -9   4  10       20.13       28.88      5.05 o
  -8   4  10       41.33       45.10      5.14 o
  -7   4  10       80.19       68.23      5.18 o
  -6   4  10      199.87      203.01      7.39 o
  -5   4  10      504.61      473.40     10.20 o
  -4   4  10      324.52      333.45      6.27 o
  -3   4  10      160.68      164.61      4.41 o
  -2   4  10      214.26      211.90      5.77 o
  -1   4  10      577.10      568.12     12.62 o
   0   4  10     3148.30     3326.23     53.03 o
   1   4  10      576.97      546.46     12.49 o
   2   4  10      213.98      200.61      6.78 o
   3   4  10      160.86      163.36      5.19 o
   4   4  10      324.50      326.67      6.83 o
   5   4  10      504.44      493.68      8.86 o
   6   4  10      199.39      218.92      7.99 o
   7   4  10       80.15       81.70      5.53 o
   8   4  10       41.30       55.47      4.90 o
   9   4  10       20.13       25.42      4.69 o
  10   4  10       30.13       36.18      4.57 o
 -10   5  10        4.31        9.88      3.45 o
  -9   5  10       21.28       19.03      3.79 o
  -8   5  10       55.98       65.23      5.12 o
  -7   5  10      389.24      372.18     12.14 o
  -6   5  10      280.99      279.57     11.68 o
  -5   5  10       54.45       57.00      3.70 o
  -4   5  10      352.93      332.68      7.72 o
  -3   5  10       36.18       35.33      2.58 o
  -2   5  10       13.36       18.99      2.29 o
  -1   5  10      296.14      291.93      8.60 o
   0   5  10      518.80      557.36     12.94 o
   1   5  10      295.51      286.20      8.57 o
   2   5  10       13.35       15.00      2.47 o
   3   5  10       35.89       35.23      2.90 o
   4   5  10      353.26      350.42      7.30 o
   5   5  10       54.74       56.69      4.63 o
   6   5  10      281.33      257.21     17.00 o
   7   5  10      389.06      375.68     14.61 o
   8   5  10       55.96       62.57      8.09 o
   9   5  10       21.32       19.63      4.98 o
  10   5  10        4.32       -5.72      5.72 o
  -9   6  10        9.75        7.14      3.43 o
  -8   6  10       42.86       35.86      4.32 o
  -7   6  10       11.58        7.00      5.48 o
  -6   6  10       85.92       94.27      6.82 o
  -5   6  10      143.30      134.65      5.87 o
  -4   6  10      427.55      409.41      8.39 o
  -3   6  10      563.78      542.91      9.96 o
  -2   6  10      386.28      380.83      8.53 o
  -1   6  10      238.06      245.31      6.36 o
   0   6  10       41.32       37.14      3.78 o
   1   6  10      237.95      232.39     10.87 o
   2   6  10      386.01      371.73      9.20 o
   3   6  10      563.24      564.50     10.79 o
   4   6  10      427.12      399.66      8.87 o
   5   6  10      143.25      137.93      6.69 o
   6   6  10       85.84       92.87      6.05 o
   7   6  10       11.63       13.23      3.53 o
   8   6  10       42.88       46.96      8.57 o
   9   6  10        9.71       15.06      4.18 o
  -9   7  10       15.63       20.58      4.57 o
  -8   7  10       51.28       53.65      6.46 o
  -7   7  10       77.81       85.54      5.54 o
  -6   7  10       15.88       18.23      3.39 o
  -5   7  10      159.90      156.14      6.78 o
  -4   7  10      261.73      257.53      7.15 o
  -3   7  10       27.59       26.79      2.49 o
  -2   7  10      757.21      730.79     12.13 o
  -1   7  10       90.17       86.51      3.81 o
   0   7  10       13.67       11.91      3.32 o
   1   7  10       90.01       79.02      5.24 o
   2   7  10      757.45      729.77     14.63 o
   3   7  10       27.58       26.97      3.04 o
   4   7  10      262.10      278.12      8.20 o
   5   7  10      159.82      148.93      7.20 o
   6   7  10       15.88       18.27      3.73 o
   7   7  10       77.61       87.86      6.35 o
   8   7  10       51.32       49.67      5.52 o
   9   7  10       15.72       11.14      4.12 o
  -9   8  10       22.42       19.50      5.71 o
  -8   8  10       49.79       46.77     11.76 o
  -7   8  10        5.34        5.90      4.52 o
  -6   8  10       80.95       71.68      8.27 o
  -5   8  10      118.83      109.71      9.46 o
  -4   8  10      100.60       92.31      5.44 o
  -3   8  10      165.98      181.16      6.22 o
  -2   8  10      338.76      350.57      8.86 o
  -1   8  10      114.86      101.53      6.15 o
   0   8  10      207.65      223.21      8.65 o
   1   8  10      114.81      100.76      5.37 o
   2   8  10      339.47      371.26      9.84 o
   3   8  10      166.38      190.36      6.34 o
   4   8  10      100.34       94.70      6.02 o
   5   8  10      119.04      105.23      6.44 o
   6   8  10       81.14       60.06      7.54 o
   7   8  10        5.33        9.64      6.90 o
   8   8  10       49.94       44.72      6.62 o
   9   8  10       22.43       37.21     10.18 o
  -8   9  10       10.17        5.52      4.67 o
  -7   9  10        9.89        7.89      5.13 o
  -6   9  10        5.50        7.02      4.77 o
  -5   9  10       39.33       46.29      7.40 o
  -4   9  10        9.52        2.28      4.33 o
  -3   9  10       87.04       79.75      7.18 o
  -2   9  10       10.91       11.89      3.61 o
  -1   9  10      237.66      232.33     16.42 o
   0   9  10     1065.19     1030.71     22.26 o
   1   9  10      237.77      236.32      7.96 o
   2   9  10       10.92       13.09      3.05 o
   3   9  10       86.87       84.66      5.24 o
   4   9  10        9.51       11.29      3.50 o
   5   9  10       39.25       49.78      6.26 o
   6   9  10        5.56       10.79      4.26 o
   7   9  10        9.85        7.91      6.50 o
   8   9  10       10.20       -2.80      3.48 o
  -7  10  10        0.28       -3.97      5.05 o
  -6  10  10       23.08       22.36      7.99 o
  -5  10  10       59.64       67.06      8.58 o
  -4  10  10       28.78       35.73      6.91 o
  -3  10  10       17.37       11.25      6.29 o
  -2  10  10       35.46       41.42      5.93 o
  -1  10  10       34.81       41.39      5.13 o
   0  10  10        3.03        5.23      2.93 o
   1  10  10       34.79       41.60      4.29 o
   2  10  10       35.35       31.83      3.50 o
   3  10  10       17.39       12.40      3.13 o
   4  10  10       28.82       34.92      4.62 o
   5  10  10       59.60       50.25      5.47 o
   6  10  10       23.07       19.36      4.70 o
   7  10  10        0.29       -1.32      3.70 o
  -6  11  10       11.43       14.26      6.34 o
  -5  11  10       14.57       16.72      6.50 o
  -4  11  10       32.37       33.05      7.18 o
  -3  11  10       23.23       24.50     12.14 o
  -2  11  10       27.63       27.11      7.59 o
  -1  11  10       86.62      100.15      5.97 o
   0  11  10      167.31      196.73      8.03 o
   1  11  10       86.70      113.10      7.46 o
   2  11  10       27.70       33.26      4.74 o
   3  11  10       23.23       18.74      3.85 o
   4  11  10       32.39       30.34      4.53 o
   5  11  10       14.61       13.53      3.92 o
   6  11  10       11.43       11.16      5.15 o
  -5  12  10       33.05       39.98      8.36 o
  -4  12  10       70.94       95.01     11.06 o
  -3  12  10       10.25       15.12     10.23 o
  -2  12  10       17.95       14.77      7.41 o
  -1  12  10       67.90       86.24      8.54 o
   0  12  10        1.52        1.33      4.19 o
   1  12  10       67.84       84.43      6.46 o
   2  12  10       18.08       18.75      4.04 o
   3  12  10       10.28       10.51      3.68 o
   4  12  10       70.92       80.37      6.43 o
   5  12  10       33.12       46.55      5.81 o
  -3  13  10       71.57       70.57     14.69 o
  -2  13  10        6.88        9.20      6.11 o
  -1  13  10       21.84       17.49      5.75 o
   0  13  10        6.95        0.95      6.19 o
   1  13  10       21.94       25.19      6.44 o
   2  13  10        6.88       12.79      4.37 o
   3  13  10       71.52       88.95      7.93 o
   1   0  11       15.85        9.98      1.91 o
   2   0  11       92.62       90.73      4.20 o
   3   0  11       13.93        8.36      1.63 o
   4   0  11      406.84      404.98      7.95 o
   5   0  11      411.32      410.76      7.20 o
   6   0  11      128.77      133.51      6.01 o
   7   0  11      946.12      939.26     17.27 o
   8   0  11        0.45       -1.20      2.09 o
   9   0  11        0.86        1.15      2.33 o
  10   0  11        0.01        0.31      2.76 o
 -10   1  11        1.86        1.08      2.93 o
  -9   1  11        5.26        0.89      2.87 o
  -8   1  11       12.73       17.78      3.49 o
  -7   1  11        8.08        3.19      3.16 o
  -6   1  11      112.11      107.63      4.83 o
  -5   1  11      152.74      148.47      3.86 o
  -4   1  11      413.73      406.80      6.64 o
  -3   1  11       25.49       22.08      1.77 o
  -2   1  11      164.05      171.31      5.33 o
  -1   1  11      723.37      758.22     13.56 o
   0   1  11      425.53      413.89     10.01 o
   1   1  11      723.03      744.46     15.18 o
   2   1  11      164.17      179.17      5.42 o
   3   1  11       25.53       24.09      2.16 o
   4   1  11      413.42      396.41      7.04 o
   5   1  11      152.43      153.39      4.21 o
   6   1  11      111.93      105.60      5.57 o
   7   1  11        8.05        5.93      2.74 o
   8   1  11       12.72       14.71      3.21 o
   9   1  11        5.23        2.65      2.69 o
  10   1  11        1.84        0.26      3.01 o
 -10   2  11       14.44       11.04      3.51 o
  -9   2  11        7.25        6.64      3.00 o
  -8   2  11      113.08      113.60      6.18 o
  -7   2  11      347.76      322.75      9.74 o
  -6   2  11      256.73      253.95      8.24 o
  -5   2  11      219.72      214.98      4.72 o
  -4   2  11      223.78      231.10      4.81 o
  -3   2  11       19.72       21.14      2.74 o
  -2   2  11      144.32      135.77      5.40 o
  -1   2  11      272.00      296.79      8.21 o
   0   2  11      154.97      167.60      6.60 o
   1   2  11      272.87      290.08      8.15 o
   2   2  11      144.55      143.17      5.55 o
   3   2  11       19.71       21.02      2.23 o
   4   2  11      223.54      223.59      6.91 o
   5   2  11      220.36      224.55      5.14 o
   6   2  11      256.85      266.09     10.92 o
   7   2  11      348.01      318.19     10.21 o
   8   2  11      113.17      117.01      6.37 o
   9   2  11        7.26        5.08      4.21 o
  10   2  11       14.46       19.74      5.99 o
 -10   3  11        1.05        1.97      3.05 o
  -9   3  11        2.44        2.29      2.78 o
  -8   3  11       14.22       12.19      4.74 o
  -7   3  11       20.07       14.42      3.21 o
  -6   3  11       59.57       65.52      4.65 o
  -5   3  11      154.24      152.53      7.58 o
  -4   3  11      398.50      406.32      6.72 o
  -3   3  11       76.74       74.05      3.38 o
  -2   3  11      296.30      308.82     10.11 o
  -1   3  11      304.07      302.04      8.49 o
   0   3  11      880.72      886.72     17.64 o
   1   3  11      304.23      295.13      8.42 o
   2   3  11      296.10      277.09      8.22 o
   3   3  11       76.82       78.57      4.75 o
   4   3  11      398.26      393.16      7.24 o
   5   3  11      154.12      147.04      4.57 o
   6   3  11       59.51       61.24      6.68 o
   7   3  11       20.06       19.91      3.57 o
   8   3  11       14.20        8.25      3.16 o
   9   3  11        2.46        1.68      2.95 o
  10   3  11        1.05       -0.33      2.90 o
 -10   4  11        1.84       -2.06      3.03 o
  -9   4  11        2.78        2.61      2.94 o
  -8   4  11        1.90       -1.55      3.68 o
  -7   4  11       38.36       44.83      4.31 o
  -6   4  11        8.77        5.31      2.70 o
  -5   4  11       21.86       23.76      2.91 o
  -4   4  11      643.53      598.73     12.26 o
  -3   4  11       43.54       38.88      2.73 o
  -2   4  11      424.99      449.81     13.73 o
  -1   4  11      264.89      275.91      9.72 o
   0   4  11      884.63      897.89     18.07 o
   1   4  11      265.41      263.70      8.12 o
   2   4  11      425.85      454.37     11.26 o
   3   4  11       43.63       41.90      3.02 o
   4   4  11      643.09      613.18     10.43 o
   5   4  11       21.87       20.69      3.38 o
   6   4  11        8.74        9.73      3.15 o
   7   4  11       38.18       40.88      4.54 o
   8   4  11        1.89       -2.79      2.79 o
   9   4  11        2.80        8.90      3.43 o
  10   4  11        1.81        4.35      3.28 o
 -10   5  11        4.02        4.12      5.66 o
  -9   5  11        9.69        9.79      3.74 o
  -8   5  11        8.53        4.60      3.19 o
  -7   5  11       78.25       75.47      6.82 o
  -6   5  11       73.59       79.96      5.17 o
  -5   5  11      180.10      164.62      6.86 o
  -4   5  11       79.46       78.88      3.70 o
  -3   5  11      323.17      305.83      6.97 o
  -2   5  11       66.34       72.36      4.32 o
  -1   5  11      235.33      232.10     12.13 o
   0   5  11       30.99       24.87      3.24 o
   1   5  11      235.37      214.30      7.52 o
   2   5  11       66.19       70.00      4.59 o
   3   5  11      323.25      310.82      8.26 o
   4   5  11       79.60       76.86      4.04 o
   5   5  11      180.02      178.82      7.36 o
   6   5  11       73.72       72.91      5.52 o
   7   5  11       78.14       71.71      5.61 o
   8   5  11        8.55        5.74      3.26 o
   9   5  11        9.69       10.44      3.58 o
  10   5  11        3.98        5.40      4.73 o
  -9   6  11        3.58       -0.88      3.19 o
  -8   6  11       13.82        9.20      3.83 o
  -7   6  11        6.41        5.64      2.86 o
  -6   6  11       30.91       28.86      4.80 o
  -5   6  11        9.25       10.46      2.88 o
  -4   6  11       60.31       49.64      3.58 o
  -3   6  11      154.74      156.35      4.96 o
  -2   6  11      176.35      178.60      5.75 o
  -1   6  11       24.99       23.65      3.45 o
   0   6  11        1.06       -0.07      2.52 o
   1   6  11       25.00       24.53      3.56 o
   2   6  11      176.16      181.04      6.47 o
   3   6  11      154.64      155.85      6.09 o
   4   6  11       60.28       56.95      3.80 o
   5   6  11        9.22       12.50      4.72 o
   6   6  11       30.87       36.85      4.46 o
   7   6  11        6.34        4.69      3.06 o
   8   6  11       13.88       14.71      3.90 o
   9   6  11        3.60        2.27      3.48 o
  -9   7  11       13.10       17.69      5.25 o
  -8   7  11       12.92        8.08      3.45 o
  -7   7  11       13.11       11.53      3.32 o
  -6   7  11      121.45      121.59      6.16 o
  -5   7  11       44.32       45.89      4.08 o
  -4   7  11      286.86      270.00      7.53 o
  -3   7  11       73.56       73.09      3.65 o
  -2   7  11       70.31       77.47      4.20 o
  -1   7  11       81.51       72.25      3.84 o
   0   7  11      228.41      216.76      8.19 o
   1   7  11       81.49       71.64      5.19 o
   2   7  11       70.33       69.07      4.58 o
   3   7  11       73.68       84.39      4.45 o
   4   7  11      286.65      280.63      8.52 o
   5   7  11       44.24       48.64      4.90 o
   6   7  11      121.44      124.79     11.16 o
   7   7  11       13.14       12.22      3.73 o
   8   7  11       12.98        4.77      3.76 o
   9   7  11       13.17       18.60      5.83 o
  -8   8  11       43.66       56.04     18.18 o
  -7   8  11       24.74       21.77      6.12 o
  -6   8  11       28.53       22.40      6.59 o
  -5   8  11       11.48       14.54      5.21 o
  -4   8  11      141.57      137.03      7.26 o
  -3   8  11      147.68      156.64      6.77 o
  -2   8  11       27.30       24.06      3.11 o
  -1   8  11      489.10      476.82     14.82 o
   0   8  11       14.36        4.69      3.10 o
   1   8  11      489.36      471.88     11.56 o
   2   8  11       27.26       28.28      3.68 o
   3   8  11      147.71      166.65      6.18 o
   4   8  11      141.72      128.41      6.98 o
   5   8  11       11.49        8.06      3.36 o
   6   8  11       28.59       29.80      4.55 o
   7   8  11       24.60       29.73      4.81 o
   8   8  11       43.60       54.30      6.14 o
  -8   9  11       31.60       28.20      6.95 o
  -7   9  11        4.99       10.96      5.46 o
  -6   9  11       14.02       16.01      5.82 o
  -5   9  11        4.08        2.01      4.79 o
  -4   9  11        7.88        4.83      4.78 o
  -3   9  11       17.60       17.08      4.78 o
  -2   9  11      208.50      218.95      9.05 o
  -1   9  11      121.99      123.82      7.24 o
   0   9  11       20.59       21.54      4.51 o
   1   9  11      121.89      128.18      6.28 o
   2   9  11      208.19      223.35      8.03 o
   3   9  11       17.60       26.45      3.62 o
   4   9  11        7.87        6.13      3.27 o
   5   9  11        4.06        2.56      3.40 o
   6   9  11       14.02       14.19      4.25 o
   7   9  11        5.00       10.56      3.98 o
   8   9  11       31.58       31.45      5.20 o
  -7  10  11       16.98       19.31      6.54 o
  -6  10  11        3.27        3.24      4.82 o
  -5  10  11        6.64       10.38      5.30 o
  -4  10  11       50.39       58.86      8.53 o
  -3  10  11       11.04       13.12      4.55 o
  -2  10  11       20.59       25.92      5.11 o
  -1  10  11      293.14      266.95     10.44 o
   0  10  11       10.04       23.43      3.83 o
   1  10  11      293.24      281.93      9.18 o
   2  10  11       20.58       13.60      3.52 o
   3  10  11       11.07       15.06      3.84 o
   4  10  11       50.41       52.76      5.25 o
   5  10  11        6.67       15.07      5.84 o
   6  10  11        3.26       -1.01      3.52 o
   7  10  11       16.95       26.34      5.17 o
  -6  11  11       16.67       14.14      6.55 o
  -5  11  11       34.07       40.01      8.28 o
  -4  11  11       33.18       32.83      7.58 o
  -3  11  11       46.27       60.01      9.02 o
  -2  11  11       21.50        8.40      5.19 o
  -1  11  11       15.07        8.71      4.84 o
   0  11  11       30.58       24.49      3.97 o
   1  11  11       15.05       20.27      4.03 o
   2  11  11       21.39       12.50      5.24 o
   3  11  11       46.35       53.85      5.46 o
   4  11  11       33.07       31.88      4.79 o
   5  11  11       34.12       40.34      5.77 o
   6  11  11       16.55       13.98      4.60 o
  -5  12  11        1.79       -1.75      5.64 o
  -4  12  11        4.36        0.56      5.84 o
  -3  12  11        6.65        0.65      6.61 o
  -2  12  11       12.30       12.36      5.45 o
  -1  12  11       11.81        1.58      6.47 o
   0  12  11       94.63      111.32      9.47 o
   1  12  11       11.80        9.58      4.19 o
   2  12  11       12.34        7.67      3.58 o
   3  12  11        6.66        2.19      3.53 o
   4  12  11        4.35        3.79      3.61 o
   5  12  11        1.79       -8.41      8.48 o
  -3  13  11       51.62       81.45     13.33 o
  -2  13  11       29.15       23.80      7.90 o
  -1  13  11       15.99       18.14      5.97 o
   0  13  11        0.52       -4.87      6.09 o
   1  13  11       15.96       32.29     15.39 o
   2  13  11       29.15       36.37     13.50 o
   3  13  11       51.74       76.53     11.40 o
   0   0  12       18.01       14.16      2.88 o
   1   0  12      464.68      465.69      9.93 o
   2   0  12       33.95       40.42      3.07 o
   3   0  12      284.14      303.01      6.44 o
   4   0  12      514.36      493.73      9.44 o
   5   0  12      202.82      201.01      6.43 o
   6   0  12      241.13      241.20      7.32 o
   7   0  12        2.52        6.68      2.61 o
   8   0  12        0.62       -0.26      2.40 o
   9   0  12        0.04        0.27      2.92 o
  10   0  12        3.06        1.98      3.18 o
 -10   1  12       24.15       32.35      4.54 o
  -9   1  12      111.35      130.04      7.01 o
  -8   1  12        5.72        6.04      2.90 o
  -7   1  12       32.92       28.87      3.95 o
  -6   1  12       52.33       53.11      4.44 o
  -5   1  12       15.37       13.39      2.42 o
  -4   1  12       78.38       71.44      2.91 o
  -3   1  12      141.89      138.91      4.62 o
  -2   1  12      397.06      426.99     11.68 o
  -1   1  12      259.23      258.44      6.97 o
   0   1  12      132.20      131.27      5.52 o
   1   1  12      259.14      267.32      7.97 o
   2   1  12      396.66      438.53     10.66 o
   3   1  12      141.63      136.40      4.61 o
   4   1  12       78.39       75.90      3.20 o
   5   1  12       15.39       15.03      2.30 o
   6   1  12       52.05       53.54      4.97 o
   7   1  12       32.92       21.96      3.61 o
   8   1  12        5.71        3.28      3.36 o
   9   1  12      111.23      126.24      6.12 o
  10   1  12       24.14       30.22      3.99 o
 -10   2  12        0.88        4.21      3.27 o
  -9   2  12       10.10       14.00      3.77 o
  -8   2  12       12.29       11.21      3.32 o
  -7   2  12       39.07       35.97      4.19 o
  -6   2  12      149.20      149.64      6.52 o
  -5   2  12      421.93      419.24     10.60 o
  -4   2  12       32.45       37.70      3.02 o
  -3   2  12      270.24      274.65      6.00 o
  -2   2  12       12.25       12.68      2.22 o
  -1   2  12      288.03      314.43      8.81 o
   0   2  12       33.06       23.10      2.97 o
   1   2  12      288.07      302.94      8.68 o
   2   2  12       12.22       13.50      2.57 o
   3   2  12      270.45      275.30      8.76 o
   4   2  12       32.58       34.68      2.64 o
   5   2  12      421.97      405.44      9.66 o
   6   2  12      149.26      134.74      6.52 o
   7   2  12       39.03       36.33      4.28 o
   8   2  12       12.32        9.33      3.32 o
   9   2  12       10.07       12.00      3.47 o
  10   2  12        0.88       -0.80      3.52 o
 -10   3  12       25.92       22.60      4.24 o
  -9   3  12       24.34       16.31      3.73 o
  -8   3  12        4.14        5.39      3.05 o
  -7   3  12       25.47       27.77      3.80 o
  -6   3  12       43.56       46.28      5.01 o
  -5   3  12       87.39       86.86      4.55 o
  -4   3  12      679.46      672.50      9.40 o
  -3   3  12      135.35      138.62      4.22 o
  -2   3  12      454.07      431.20     10.94 o
  -1   3  12       16.86       20.21      2.96 o
   0   3  12        0.00       -2.04      2.04 o
   1   3  12       16.90       13.56      3.09 o
   2   3  12      452.81      442.09     11.06 o
   3   3  12      135.22      132.44      4.78 o
   4   3  12      679.27      672.80     11.15 o
   5   3  12       87.30       89.35      5.35 o
   6   3  12       43.51       48.73      4.55 o
   7   3  12       25.54       22.68      3.87 o
   8   3  12        4.17        1.07      3.12 o
   9   3  12       24.27       25.21      4.33 o
  10   3  12       25.89       28.39      4.53 o
 -10   4  12        1.53        6.90      3.41 o
  -9   4  12       21.65       27.07      4.22 o
  -8   4  12       12.99       16.50      3.69 o
  -7   4  12       25.32       20.20      3.67 o
  -6   4  12      366.58      356.26     10.41 o
  -5   4  12      411.99      400.38     10.69 o
  -4   4  12      138.89      127.55      4.28 o
  -3   4  12      105.06      108.31      4.19 o
  -2   4  12       66.80       67.49      4.52 o
  -1   4  12      399.17      385.08     10.47 o
   0   4  12       29.35       27.65      4.07 o
   1   4  12      399.20      401.34     13.89 o
   2   4  12       66.85       67.21      4.48 o
   3   4  12      105.01      106.58      8.29 o
   4   4  12      139.18      135.70      5.31 o
   5   4  12      411.67      375.84     11.02 o
   6   4  12      365.82      360.09     10.98 o
   7   4  12       25.41       15.49      3.61 o
   8   4  12       13.05       14.64      3.62 o
   9   4  12       21.57       16.18      5.27 o
  10   4  12        1.51        2.65      3.50 o
  -9   5  12       16.37        9.74      3.59 o
  -8   5  12       17.06       18.65      3.76 o
  -7   5  12       44.48       43.10      4.55 o
  -6   5  12        3.21       -0.67      2.62 o
  -5   5  12       19.65       17.59      3.25 o
  -4   5  12        6.10        4.89      2.28 o
  -3   5  12       95.68       92.61      4.03 o
  -2   5  12       12.40        9.87      2.25 o
  -1   5  12        6.99        5.96      2.46 o
   0   5  12       96.66       89.13      5.22 o
   1   5  12        6.93        3.98      2.66 o
   2   5  12       12.27       11.85      2.93 o
   3   5  12       95.67       94.70      4.95 o
   4   5  12        6.06        7.12      2.26 o
   5   5  12       19.54       17.06      3.68 o
   6   5  12        3.26       -0.06      2.91 o
   7   5  12       44.57       49.16      5.08 o
   8   5  12       17.00       12.00      3.86 o
   9   5  12       16.38       19.45      4.28 o
  -9   6  12        4.01        2.28      3.36 o
  -8   6  12       14.12       17.33      4.15 o
  -7   6  12       43.72       45.02      4.65 o
  -6   6  12      334.24      324.85     10.84 o
  -5   6  12       78.66       76.84      5.02 o
  -4   6  12      253.32      243.02      7.24 o
  -3   6  12      456.04      446.48      9.16 o
  -2   6  12      279.49      279.84      8.79 o
  -1   6  12      212.26      223.11      8.16 o
   0   6  12      133.48      129.38      6.46 o
   1   6  12      212.27      212.34     12.51 o
   2   6  12      279.64      277.80      8.25 o
   3   6  12      455.66      443.82     10.82 o
   4   6  12      253.84      242.32      7.85 o
   5   6  12       78.30       86.09      5.87 o
   6   6  12      334.01      328.84     10.99 o
   7   6  12       43.69       52.19      5.36 o
   8   6  12       14.15       15.36      4.22 o
   9   6  12        3.98       11.95      3.92 o
  -8   7  12        1.56        1.22      3.55 o
  -7   7  12        1.67        0.25      2.83 o
  -6   7  12       29.03       30.65      4.02 o
  -5   7  12       75.41       69.21      5.71 o
  -4   7  12       10.01        8.36      2.60 o
  -3   7  12      148.76      133.14      6.13 o
  -2   7  12      344.80      316.21      8.18 o
  -1   7  12      259.47      254.74      7.08 o
   0   7  12      227.17      212.88      8.89 o
   1   7  12      259.06      249.36     10.32 o
   2   7  12      344.71      313.49     10.46 o
   3   7  12      148.56      127.59      5.42 o
   4   7  12       10.04        6.29      3.00 o
   5   7  12       75.63       94.38      6.30 o
   6   7  12       29.05       40.36      5.15 o
   7   7  12        1.67       -3.00      3.00 o
   8   7  12        1.55        2.35      5.20 o
  -8   8  12       25.54       32.20      6.67 o
  -7   8  12       34.28       45.14      7.69 o
  -6   8  12        7.90       11.76      5.31 o
  -5   8  12        2.60       -1.29      3.94 o
  -4   8  12       11.90        6.35      4.62 o
  -3   8  12      159.80      142.02      6.59 o
  -2   8  12       15.87       14.73      2.90 o
  -1   8  12      133.39      130.65      8.34 o
   0   8  12       32.39       37.63      6.79 o
   1   8  12      133.33      136.89      6.35 o
   2   8  12       16.01       11.73      3.36 o
   3   8  12      159.90      142.58     11.46 o
   4   8  12       11.89       11.71      3.58 o
   5   8  12        2.58       -0.44      2.96 o
   6   8  12        7.96        9.94      3.55 o
   7   8  12       34.26       34.38      5.45 o
   8   8  12       25.53       17.72      4.77 o
  -7   9  12       30.22       24.42      6.89 o
  -6   9  12       43.00       38.67      7.21 o
  -5   9  12      107.49      124.25     10.84 o
  -4   9  12        1.20        6.94      4.81 o
  -3   9  12       86.04       86.00      7.57 o
  -2   9  12        8.64       17.44      4.45 o
  -1   9  12      108.61      105.42      6.91 o
   0   9  12      142.45      138.78      7.67 o
   1   9  12      108.34      107.35      6.25 o
   2   9  12        8.65        8.78      2.99 o
   3   9  12       86.06       79.01      5.33 o
   4   9  12        1.18        1.42      3.03 o
   5   9  12      107.54      112.62      7.56 o
   6   9  12       42.91       36.70      5.26 o
   7   9  12       30.24       30.63      5.54 o
  -6  10  12        2.79        1.59      5.31 o
  -5  10  12       33.77       39.16     14.45 o
  -4  10  12       10.28       12.13      5.62 o
  -3  10  12        1.86        0.99      4.36 o
  -2  10  12        1.42        0.62      3.90 o
  -1  10  12      259.42      274.82     10.68 o
   0  10  12       10.03       10.55      3.39 o
   1  10  12      259.42      262.39      9.19 o
   2  10  12        1.46        5.54      3.41 o
   3  10  12        1.85        1.59      3.08 o
   4  10  12       10.28        7.76      4.45 o
   5  10  12       33.72       43.04      5.40 o
   6  10  12        2.82        0.00      3.54 o
  -5  11  12       18.13       22.57      6.90 o
  -4  11  12       11.78       15.94      6.22 o
  -3  11  12       18.02       22.70      7.93 o
  -2  11  12       14.59       18.32      5.96 o
  -1  11  12       20.77       31.10      6.06 o
   0  11  12      142.03      178.32      7.96 o
   1  11  12       20.83       23.94      4.60 o
   2  11  12       14.68       23.50      4.20 o
   3  11  12       17.99       16.97      5.10 o
   4  11  12       11.88       11.46      3.83 o
   5  11  12       18.14       25.67      4.85 o
  -4  12  12       13.52       17.28      7.12 o
  -3  12  12       49.90       43.00      8.54 o
  -2  12  12       23.44       26.99      7.35 o
  -1  12  12        3.82        3.09      4.85 o
   0  12  12        0.14       -2.54      4.63 o
   1  12  12        3.86        3.74      3.72 o
   2  12  12       23.48       26.42      4.59 o
   3  12  12       49.90       56.90      8.63 o
   4  12  12       13.55       14.71      6.99 o
  -2  13  12       10.69       28.97     12.16 o
  -1  13  12        6.96        5.26      5.65 o
   0  13  12        9.83       13.17      7.38 o
   1  13  12        6.95       14.17     12.61 o
   2  13  12       10.68       -1.01      5.86 o
   1   0  13       25.46       33.14      3.04 o
   2   0  13        0.23        1.96      1.74 o
   3   0  13       86.71       82.10      4.19 o
   4   0  13       30.81       32.02      2.64 o
   5   0  13      672.29      682.27     13.75 o
   6   0  13       58.20       44.59      3.92 o
   7   0  13       60.77       55.45      4.41 o
   8   0  13        0.91        1.09      2.56 o
   9   0  13        4.07        0.58      3.16 o
  10   0  13        3.56        3.35      3.27 o
 -10   1  13        4.53        9.28      3.82 o
  -9   1  13       14.37       15.15      3.86 o
  -8   1  13       75.43       85.88      5.87 o
  -7   1  13      140.59      152.87      7.12 o
  -6   1  13       29.39       28.69      3.88 o
  -5   1  13      355.48      349.08     10.10 o
  -4   1  13       69.60       67.95      3.42 o
  -3   1  13        1.99        1.74      1.96 o
  -2   1  13      280.50      273.64      8.31 o
  -1   1  13      234.06      241.66      6.92 o
   0   1  13       29.08       29.83      2.95 o
   1   1  13      234.34      244.97      7.85 o
   2   1  13      280.17      279.42      8.41 o
   3   1  13        2.00        1.64      1.99 o
   4   1  13       69.74       67.86      3.43 o
   5   1  13      356.46      345.33     10.74 o
   6   1  13       29.51       32.55      4.78 o
   7   1  13      140.78      161.11      7.28 o
   8   1  13       75.48       79.71      5.85 o
   9   1  13       14.41       18.86      3.81 o
  10   1  13        4.53        8.16      3.09 o
 -10   2  13       11.51       13.39      4.31 o
  -9   2  13        9.77        8.03      3.61 o
  -8   2  13       43.49       46.03      4.79 o
  -7   2  13       45.60       30.32      4.18 o
  -6   2  13      229.06      231.91      9.80 o
  -5   2  13       56.10       62.27      4.67 o
  -4   2  13      456.25      439.13      9.06 o
  -3   2  13      199.50      186.51      6.03 o
  -2   2  13       65.42       70.70      4.03 o
  -1   2  13      713.54      736.96     15.84 o
   0   2  13      252.34      243.78     10.15 o
   1   2  13      713.73      735.81     15.82 o
   2   2  13       65.52       64.02      4.64 o
   3   2  13      199.47      191.42      7.78 o
   4   2  13      455.95      429.93      9.18 o
   5   2  13       56.16       54.33      4.63 o
   6   2  13      228.82      216.82      8.43 o
   7   2  13       45.58       38.90      6.75 o
   8   2  13       43.57       52.45      5.07 o
   9   2  13        9.70        6.07      3.47 o
  10   2  13       11.50       17.04      4.10 o
  -9   3  13       27.16       37.54      4.73 o
  -8   3  13       15.28       12.57      4.49 o
  -7   3  13       35.46       38.67      4.42 o
  -6   3  13       14.73       11.50      3.08 o
  -5   3  13      140.59      127.60      6.14 o
  -4   3  13       73.90       72.82      4.10 o
  -3   3  13       22.47       28.80      2.50 o
  -2   3  13       86.99       79.17      4.84 o
  -1   3  13       73.15       73.15      4.66 o
   0   3  13        1.23        5.21      2.32 o
   1   3  13       73.38       75.18      4.76 o
   2   3  13       86.98       81.22      5.13 o
   3   3  13       22.55       23.83      3.07 o
   4   3  13       73.53       63.77      3.87 o
   5   3  13      140.21      123.80      8.56 o
   6   3  13       14.69       19.93      3.73 o
   7   3  13       35.50       37.56      4.56 o
   8   3  13       15.28       18.60      3.76 o
   9   3  13       27.21       27.75      4.58 o
  -9   4  13        6.87        6.77      5.07 o
  -8   4  13       88.15       90.99     10.33 o
  -7   4  13       41.55       35.94      4.34 o
  -6   4  13      111.02      104.66      7.04 o
  -5   4  13      168.70      164.79      6.97 o
  -4   4  13      271.17      273.89      7.98 o
  -3   4  13      204.83      190.69      8.41 o
  -2   4  13       88.03       93.92      5.41 o
  -1   4  13      165.32      157.53      7.00 o
   0   4  13       55.27       60.34      4.56 o
   1   4  13      165.62      168.06      6.94 o
   2   4  13       87.84       85.22      5.17 o
   3   4  13      204.92      190.37      6.64 o
   4   4  13      271.10      277.94      9.38 o
   5   4  13      168.99      168.37      7.44 o
   6   4  13      110.93       98.71      6.27 o
   7   4  13       41.43       43.00      4.87 o
   8   4  13       88.19       97.72      6.69 o
   9   4  13        6.86        4.88      3.70 o
  -9   5  13        8.46        5.16      3.59 o
  -8   5  13       14.02       17.35      4.42 o
  -7   5  13        4.87        3.10      2.93 o
  -6   5  13      114.93      112.87      8.65 o
  -5   5  13       43.33       50.04      4.43 o
  -4   5  13      298.31      292.21      8.19 o
  -3   5  13       13.10        8.46      2.24 o
  -2   5  13       81.37       73.60      4.15 o
  -1   5  13      227.97      243.45      8.49 o
   0   5  13      723.71      695.12     16.07 o
   1   5  13      228.07      245.40      8.63 o
   2   5  13       81.53       87.83      5.62 o
   3   5  13       13.16       11.71      2.80 o
   4   5  13      298.32      297.90      8.69 o
   5   5  13       43.27       35.88      4.45 o
   6   5  13      114.99      109.41      6.70 o
   7   5  13        4.86       10.84      3.54 o
   8   5  13       14.07        5.13      4.14 o
   9   5  13        8.47        3.01      3.44 o
  -9   6  13        9.14        8.63      3.70 o
  -8   6  13       30.29       39.47      4.85 o
  -7   6  13        2.72        4.91      3.11 o
  -6   6  13        2.15       -0.23      3.85 o
  -5   6  13      211.65      207.01      7.69 o
  -4   6  13      313.23      333.32      8.80 o
  -3   6  13       25.31       24.71      2.82 o
  -2   6  13       17.92       18.36      2.86 o
  -1   6  13       23.02       24.11      3.76 o
   0   6  13      113.33      116.30      6.36 o
   1   6  13       22.92       17.94      3.60 o
   2   6  13       17.84       14.42      3.09 o
   3   6  13       25.33       25.60      3.51 o
   4   6  13      313.22      349.75     11.55 o
   5   6  13      211.87      196.07      8.44 o
   6   6  13        2.15        7.71      3.26 o
   7   6  13        2.74       -1.15      4.02 o
   8   6  13       30.38       34.72      5.05 o
   9   6  13        9.12        8.68      4.02 o
  -8   7  13       15.78       10.10      7.21 o
  -7   7  13       22.62       17.64      3.88 o
  -6   7  13       34.55       42.13      6.83 o
  -5   7  13       10.05       19.02      3.42 o
  -4   7  13      260.58      255.73      8.29 o
  -3   7  13       12.08       15.09      2.69 o
  -2   7  13      202.78      186.85      6.41 o
  -1   7  13       25.36       29.15      3.02 o
   0   7  13      511.37      509.01     13.82 o
   1   7  13       25.41       27.95      4.10 o
   2   7  13      202.47      201.30      7.43 o
   3   7  13       12.13       13.57      3.15 o
   4   7  13      260.23      252.25      9.42 o
   5   7  13       10.05       21.29      4.05 o
   6   7  13       34.54       38.03      5.71 o
   7   7  13       22.70       18.16      4.51 o
   8   7  13       15.83        8.29      4.20 o
  -8   8  13       54.19       57.25      8.41 o
  -7   8  13       11.49       11.73     11.05 o
  -6   8  13        2.83        6.02      4.45 o
  -5   8  13       10.80       10.57      5.45 o
  -4   8  13       41.22       36.13      6.85 o
  -3   8  13       39.70       47.00      5.06 o
  -2   8  13       30.43       36.22      4.97 o
  -1   8  13       37.76       35.94      6.42 o
   0   8  13        0.39        1.21      2.88 o
   1   8  13       37.99       38.91      4.74 o
   2   8  13       30.28       30.17      5.73 o
   3   8  13       39.78       46.42      4.50 o
   4   8  13       41.09       40.92      4.91 o
   5   8  13       10.77       10.45      3.62 o
   6   8  13        2.84        6.94      3.57 o
   7   8  13       11.55        6.31      4.58 o
   8   8  13       54.13       58.70      8.85 o
  -7   9  13       42.91       58.09     21.87 o
  -6   9  13       21.45       16.82      5.91 o
  -5   9  13        9.64       12.72      5.78 o
  -4   9  13        2.66       -2.63      4.03 o
  -3   9  13       19.18       29.03      6.73 o
  -2   9  13       13.58       11.04      4.36 o
  -1   9  13       47.78       44.71      7.80 o
   0   9  13       17.45       13.42      3.80 o
   1   9  13       47.69       40.18      4.50 o
   2   9  13       13.55       11.12      3.31 o
   3   9  13       19.08       14.04      3.74 o
   4   9  13        2.69       -1.99      4.37 o
   5   9  13        9.73       13.69      4.11 o
   6   9  13       21.57       20.92      4.62 o
   7   9  13       42.89       48.51      5.91 o
  -6  10  13        4.13        8.59      6.35 o
  -5  10  13        9.63       12.81      6.04 o
  -4  10  13       58.30       59.66     12.14 o
  -3  10  13        3.63       -2.11      4.75 o
  -2  10  13       19.29       18.65      5.30 o
  -1  10  13        6.40        4.41      4.32 o
   0  10  13      298.24      335.04     13.53 o
   1  10  13        6.45        8.81      4.21 o
   2  10  13       19.26       16.81      6.11 o
   3  10  13        3.60        4.64      3.92 o
   4  10  13       58.21       53.11      5.75 o
   5  10  13        9.63        8.93      4.09 o
   6  10  13        4.11        0.93      3.84 o
  -5  11  13       12.69       19.14      9.03 o
  -4  11  13       19.38       21.16      7.02 o
  -3  11  13       19.20       14.65      6.15 o
  -2  11  13       33.22       24.77      5.58 o
  -1  11  13       41.85       39.66     10.41 o
   0  11  13       66.68      101.76      6.57 o
   1  11  13       41.82       34.04      5.12 o
   2  11  13       33.15       30.52      5.78 o
   3  11  13       19.15       16.24      4.17 o
   4  11  13       19.32       20.09      4.53 o
   5  11  13       12.57       14.30      5.71 o
  -3  12  13       23.32       21.67      7.40 o
  -2  12  13       14.08        8.03     11.37 o
  -1  12  13       19.25       21.47      5.83 o
   0  12  13       92.08       89.66     14.92 o
   1  12  13       19.20       25.83      4.96 o
   2  12  13       14.12       27.58      4.70 o
   3  12  13       23.40       20.90      4.67 o
   0   0  14      977.22      936.12     27.03 o
   1   0  14      375.99      361.65      9.06 o
   2   0  14        3.35        6.48      2.15 o
   3   0  14      244.32      262.60      7.61 o
   4   0  14      199.01      195.55      5.53 o
   5   0  14       89.60       96.41      5.12 o
   6   0  14       22.75       20.89      3.24 o
   7   0  14       37.23       33.92      3.77 o
   8   0  14      182.27      181.74      8.35 o
   9   0  14       19.92       26.01      4.61 o
  -9   1  14        2.75       -1.08      3.96 o
  -8   1  14       33.63       46.60      7.10 o
  -7   1  14       10.37        8.13      3.45 o
  -6   1  14       44.68       44.46      4.49 o
  -5   1  14      203.28      221.57      8.22 o
  -4   1  14      380.13      366.60      8.47 o
  -3   1  14      120.71      131.04     11.44 o
  -2   1  14       90.16       95.41      5.21 o
  -1   1  14      206.58      235.34      7.04 o
   0   1  14      183.76      178.78      6.17 o
   1   1  14      206.89      212.17      6.83 o
   2   1  14       90.44       78.04      4.94 o
   3   1  14      120.72      123.40      5.93 o
   4   1  14      380.45      364.08      8.48 o
   5   1  14      203.60      210.35      8.05 o
   6   1  14       44.66       48.54      4.63 o
   7   1  14       10.37       -0.57      2.76 o
   8   1  14       33.62       38.46      4.18 o
   9   1  14        2.74        3.59      3.16 o
  -9   2  14       15.11       10.69      3.85 o
  -8   2  14       59.47       61.52      5.50 o
  -7   2  14       10.13        8.10      3.15 o
  -6   2  14       31.93       29.40      6.85 o
  -5   2  14      122.28      118.84      6.18 o
  -4   2  14      142.25      139.47      5.17 o
  -3   2  14       30.32       36.44      3.38 o
  -2   2  14       82.74       73.55      4.29 o
  -1   2  14       59.26       55.96      3.87 o
   0   2  14       12.45       11.86      2.74 o
   1   2  14       59.36       45.78      4.12 o
   2   2  14       82.81       79.85      5.49 o
   3   2  14       30.32       37.87      3.59 o
   4   2  14      142.29      131.06      5.18 o
   5   2  14      122.03      110.25      6.27 o
   6   2  14       31.88       36.27      4.45 o
   7   2  14       10.16        3.63      3.13 o
   8   2  14       59.60       59.23      5.53 o
   9   2  14       15.14       22.20      4.32 o
  -9   3  14        2.59       -0.35      3.23 o
  -8   3  14       96.45      123.57      7.14 o
  -7   3  14        4.66        5.92      2.94 o
  -6   3  14       12.65       12.71      4.67 o
  -5   3  14       38.90       33.35      4.01 o
  -4   3  14      313.84      295.65      9.93 o
  -3   3  14       39.15       37.08      3.08 o
  -2   3  14       44.11       38.88      4.04 o
  -1   3  14      107.07      105.48      5.90 o
   0   3  14       61.38       55.43      4.42 o
   1   3  14      107.30      106.03      5.73 o
   2   3  14       44.13       41.48      4.06 o
   3   3  14       39.27       44.43      3.81 o
   4   3  14      313.94      313.09      7.97 o
   5   3  14       39.01       39.62      4.44 o
   6   3  14       12.56       12.26      3.58 o
   7   3  14        4.68        1.83      3.12 o
   8   3  14       96.38      117.07      7.25 o
   9   3  14        2.60        6.98      3.58 o
  -9   4  14        2.56        0.21      3.25 o
  -8   4  14        8.21        9.61      3.60 o
  -7   4  14       18.26       11.49      3.54 o
  -6   4  14        4.37        6.16      2.95 o
  -5   4  14       27.19       25.17      3.59 o
  -4   4  14      314.60      341.09      8.99 o
  -3   4  14       97.10       94.22      4.38 o
  -2   4  14      201.95      193.88     10.13 o
  -1   4  14       40.92       50.50      6.61 o
   0   4  14        0.95        0.01      2.19 o
   1   4  14       40.86       32.63      3.91 o
   2   4  14      201.68      178.90      7.37 o
   3   4  14       96.95      103.07      5.23 o
   4   4  14      314.05      316.00     12.78 o
   5   4  14       27.11       22.65      3.92 o
   6   4  14        4.36        4.76      2.93 o
   7   4  14       18.21       18.74      4.94 o
   8   4  14        8.22        9.22      3.75 o
   9   4  14        2.56        5.10      3.46 o
  -9   5  14        1.99        2.69      3.34 o
  -8   5  14       15.73       12.66      4.65 o
  -7   5  14       20.36       17.43      3.75 o
  -6   5  14       27.16       24.69      3.91 o
  -5   5  14       96.58       93.75      5.74 o
  -4   5  14       28.38       27.81      3.31 o
  -3   5  14      401.44      381.30      8.71 o
  -2   5  14      108.29      100.83      4.88 o
  -1   5  14       59.92       64.33      5.03 o
   0   5  14       56.15       54.59      4.81 o
   1   5  14       59.76       70.37      6.54 o
   2   5  14      108.23      104.01      6.11 o
   3   5  14      401.42      395.64     13.03 o
   4   5  14       28.52       26.87      4.05 o
   5   5  14       96.49       89.10      6.14 o
   6   5  14       27.04       23.46      4.42 o
   7   5  14       20.37       14.71      3.85 o
   8   5  14       15.69       18.94      4.35 o
   9   5  14        1.99       10.08      4.10 o
  -8   6  14        8.30       10.60      3.66 o
  -7   6  14        4.06        0.15      3.10 o
  -6   6  14        7.99        8.18      3.76 o
  -5   6  14       25.15       24.80      3.91 o
  -4   6  14       75.59       80.16      5.18 o
  -3   6  14       19.12       24.12      3.09 o
  -2   6  14      152.77      145.78      7.05 o
  -1   6  14       93.46       92.66      7.74 o
   0   6  14      169.04      175.33      7.74 o
   1   6  14       93.33       90.39      5.98 o
   2   6  14      152.57      147.74      7.31 o
   3   6  14       19.15       22.24      3.53 o
   4   6  14       75.44       68.47      6.55 o
   5   6  14       25.07       20.75      4.03 o
   6   6  14        8.01       14.37      3.90 o
   7   6  14        4.08        1.21      3.42 o
   8   6  14        8.29        8.43      3.80 o
  -8   7  14       22.30       21.56      6.40 o
  -7   7  14        6.13        4.01      5.07 o
  -6   7  14        1.56        4.45      3.03 o
  -5   7  14       10.72        5.47      3.07 o
  -4   7  14       60.19       64.32      4.70 o
  -3   7  14      110.40      110.42      5.18 o
  -2   7  14       63.49       67.32      4.33 o
  -1   7  14       28.06       34.02      5.22 o
   0   7  14       30.17       32.77      5.51 o
   1   7  14       28.09       27.70      6.23 o
   2   7  14       63.44       59.36      4.80 o
   3   7  14      110.36      108.97      7.27 o
   4   7  14       60.32       62.31      5.65 o
   5   7  14       10.75       11.57      3.65 o
   6   7  14        1.54        0.40      3.96 o
   7   7  14        6.14        0.52      3.75 o
   8   7  14       22.30       34.39      5.29 o
  -7   8  14        9.75        9.40      5.76 o
  -6   8  14        0.23        1.18      4.80 o
  -5   8  14       31.87       33.72      6.89 o
  -4   8  14       31.64       33.23      6.91 o
  -3   8  14       10.47       10.41      3.35 o
  -2   8  14       11.19        3.91      3.06 o
  -1   8  14        3.38        4.60      3.14 o
   0   8  14       97.76      112.68      7.13 o
   1   8  14        3.37        1.72      3.02 o
   2   8  14       11.18        4.67      3.01 o
   3   8  14       10.57        5.03      3.24 o
   4   8  14       31.74       36.77      4.87 o
   5   8  14       31.95       38.25      5.21 o
   6   8  14        0.23        0.47      3.35 o
   7   8  14        9.77       12.58      4.49 o
  -6   9  14        8.50        8.63      5.76 o
  -5   9  14       20.35       15.03      6.02 o
  -4   9  14        4.28       10.22     10.37 o
  -3   9  14        3.64        7.20      5.46 o
  -2   9  14       18.39       21.45      5.47 o
  -1   9  14       89.11       85.80      6.74 o
   0   9  14        1.70        5.80      3.45 o
   1   9  14       89.18       78.30      5.76 o
   2   9  14       18.31       22.66      4.37 o
   3   9  14        3.59        0.36      3.06 o
   4   9  14        4.22        1.35      3.48 o
   5   9  14       20.42       16.36      4.15 o
   6   9  14        8.61        8.58      3.99 o
  -5  10  14        2.32       -5.01      5.01 o
  -4  10  14        0.92       -1.85      5.06 o
  -3  10  14        2.18        7.54      5.74 o
  -2  10  14       12.56        9.88      4.73 o
  -1  10  14       15.26       17.85      7.61 o
   0  10  14       14.11       19.30      4.69 o
   1  10  14       15.17        8.65      4.09 o
   2  10  14       12.51        9.41      5.20 o
   3  10  14        2.19        1.98      3.23 o
   4  10  14        0.93       -1.35      3.38 o
   5  10  14        2.32        3.11      5.03 o
  -4  11  14        6.04       13.95      6.28 o
  -3  11  14       40.76       52.15      9.31 o
  -2  11  14       10.21        2.29      5.90 o
  -1  11  14        1.26        1.82      4.34 o
   0  11  14       23.84       26.42      5.14 o
   1  11  14        1.26       -1.21      3.74 o
   2  11  14       10.22        7.11      4.53 o
   3  11  14       40.63       51.02      5.88 o
   4  11  14        6.00        6.80      4.06 o
  -2  12  14       20.51       16.52      7.52 o
  -1  12  14       55.86       80.86      9.04 o
   0  12  14        1.82        2.47      7.94 o
   1  12  14       55.80       67.61      9.40 o
   2  12  14       20.51       24.48      4.75 o
   1   0  15      595.02      580.11     14.01 o
   2   0  15      134.16      142.74      6.57 o
   3   0  15      151.63      142.12      6.59 o
   4   0  15       11.98       15.55      2.73 o
   5   0  15       47.12       45.30      4.13 o
   6   0  15        8.36        7.11      3.45 o
   7   0  15        4.98        9.03      2.96 o
   8   0  15       82.52       97.30      6.79 o
   9   0  15        1.18        7.28      4.32 o
  -9   1  15       13.22       15.28      4.20 o
  -8   1  15       13.20       15.91      5.21 o
  -7   1  15        0.55       -0.19      2.74 o
  -6   1  15       74.20       70.28      5.45 o
  -5   1  15      101.26      120.22      6.41 o
  -4   1  15       54.47       55.90      4.21 o
  -3   1  15      637.21      592.96     14.38 o
  -2   1  15      235.61      231.14      8.14 o
  -1   1  15      170.98      182.88      7.30 o
   0   1  15        1.05        1.27      2.04 o
   1   1  15      171.24      169.84      6.42 o
   2   1  15      235.81      227.44      7.30 o
   3   1  15      637.09      613.46     14.58 o
   4   1  15       54.58       54.41      4.28 o
   5   1  15      101.32       95.31      5.99 o
   6   1  15       74.42       76.83      5.71 o
   7   1  15        0.54        3.41      2.49 o
   8   1  15       13.19       13.71      3.45 o
   9   1  15       13.14       14.99      3.60 o
  -9   2  15        6.76        7.81      3.89 o
  -8   2  15       12.49       18.40      4.03 o
  -7   2  15       26.74       21.79      3.87 o
  -6   2  15        3.97        2.52      2.85 o
  -5   2  15       95.06       94.07      5.81 o
  -4   2  15      665.61      617.16     13.27 o
  -3   2  15       89.25       85.84      5.55 o
  -2   2  15       94.06       94.78      5.00 o
  -1   2  15      209.00      215.46      7.34 o
   0   2  15        9.47        8.41      2.78 o
   1   2  15      208.45      233.60     10.22 o
   2   2  15       94.05       99.08      5.70 o
   3   2  15       89.29       94.29      5.66 o
   4   2  15      666.35      640.49     13.62 o
   5   2  15       95.05       89.77      5.96 o
   6   2  15        3.95       -1.08      3.16 o
   7   2  15       26.87       18.43      4.00 o
   8   2  15       12.48       16.24      4.17 o
   9   2  15        6.78        4.81      3.29 o
  -9   3  15       14.47       13.74      3.96 o
  -8   3  15       22.10       25.75      5.64 o
  -7   3  15       49.73       58.57      5.39 o
  -6   3  15       70.85       69.37      5.46 o
  -5   3  15      147.70      130.21     10.16 o
  -4   3  15       14.79        7.65      2.87 o
  -3   3  15       14.32       13.80      2.60 o
  -2   3  15      112.45      115.67      5.48 o
  -1   3  15      448.45      445.54     12.14 o
   0   3  15        2.33        0.43      2.24 o
   1   3  15      448.00      450.88     12.25 o
   2   3  15      112.30      118.33      7.08 o
   3   3  15       14.31       12.57      2.97 o
   4   3  15       14.70       12.53      3.32 o
   5   3  15      147.32      141.75      7.20 o
   6   3  15       70.91       69.39      5.71 o
   7   3  15       49.82       48.57      5.37 o
   8   3  15       22.16       25.77      4.62 o
   9   3  15       14.39       18.24      4.34 o
  -9   4  15        2.28       -3.18      4.89 o
  -8   4  15        7.17        8.77      3.50 o
  -7   4  15       15.53       11.69      3.56 o
  -6   4  15       96.92      110.46      6.41 o
  -5   4  15       27.50       28.11      3.91 o
  -4   4  15      179.30      183.61      6.78 o
  -3   4  15      140.37      141.85      4.97 o
  -2   4  15       72.90       80.22      5.51 o
  -1   4  15      193.66      185.99      7.75 o
   0   4  15      116.51      117.88      6.42 o
   1   4  15      193.80      189.01      7.77 o
   2   4  15       72.81       70.03      5.29 o
   3   4  15      140.40      123.81      5.99 o
   4   4  15      179.37      168.95      7.75 o
   5   4  15       27.36       15.44      3.64 o
   6   4  15       96.85      100.79      6.74 o
   7   4  15       15.47        9.18      5.33 o
   8   4  15        7.18        7.84      5.14 o
   9   4  15        2.29        7.95      5.34 o
  -8   5  15       13.41        7.14      3.51 o
  -7   5  15        5.56        4.36      3.35 o
  -6   5  15       15.16       16.71      3.65 o
  -5   5  15       67.21       76.04      6.37 o
  -4   5  15       12.95       14.08      3.30 o
  -3   5  15      111.40      109.34      6.27 o
  -2   5  15       76.02       76.39      5.62 o
  -1   5  15       43.26       38.81      4.47 o
   0   5  15       36.48       34.22      4.25 o
   1   5  15       43.36       44.46      4.64 o
   2   5  15       75.86       69.09      5.44 o
   3   5  15      111.35      111.27      5.87 o
   4   5  15       12.97       16.32      3.73 o
   5   5  15       67.01       63.88      8.74 o
   6   5  15       15.16       16.56      3.90 o
   7   5  15        5.59        2.22      4.87 o
   8   5  15       13.49        9.72      3.74 o
  -8   6  15       10.15        9.30      3.83 o
  -7   6  15       13.22        7.45      3.84 o
  -6   6  15       31.67       31.04      7.52 o
  -5   6  15        2.04       -0.92      2.55 o
  -4   6  15       37.91       44.24      7.93 o
  -3   6  15       32.94       40.67      3.89 o
  -2   6  15       54.74       61.02      4.32 o
  -1   6  15      392.70      374.12     11.78 o
   0   6  15      144.40      167.09      8.06 o
   1   6  15      392.76      391.53     11.99 o
   2   6  15       54.79       61.50      5.45 o
   3   6  15       32.94       43.60      6.10 o
   4   6  15       37.90       45.43      5.11 o
   5   6  15        2.03        2.00      3.08 o
   6   6  15       31.72       26.08      4.65 o
   7   6  15       13.30       10.30      4.12 o
   8   6  15       10.14        7.70      4.18 o
  -7   7  15       16.16        8.42      6.74 o
  -6   7  15        6.29        4.41      4.08 o
  -5   7  15        1.79        6.26      5.25 o
  -4   7  15       88.56       98.71      5.66 o
  -3   7  15        4.14        4.38      2.51 o
  -2   7  15      115.84      107.55      5.43 o
  -1   7  15       17.27       14.93      3.70 o
   0   7  15        0.21        3.82      3.14 o
   1   7  15       17.32       13.36      4.38 o
   2   7  15      115.69      118.43      6.36 o
   3   7  15        4.19       -3.23      3.23 o
   4   7  15       88.35       88.06      6.53 o
   5   7  15        1.78       -2.42      4.37 o
   6   7  15        6.25        9.16      3.81 o
   7   7  15       16.20       15.36      4.39 o
  -7   8  15        5.77        7.81      5.83 o
  -6   8  15        6.35        9.41      5.41 o
  -5   8  15        1.43       -2.70      4.58 o
  -4   8  15        0.58        0.65      8.33 o
  -3   8  15       14.38       17.05      5.97 o
  -2   8  15       42.90       32.80      4.42 o
  -1   8  15        8.23        2.83      3.33 o
   0   8  15       15.21       14.39      4.84 o
   1   8  15        8.16        1.20      3.41 o
   2   8  15       42.85       35.00      4.71 o
   3   8  15       14.40       10.19      4.40 o
   4   8  15        0.58       -2.06      2.91 o
   5   8  15        1.45        0.76      3.40 o
   6   8  15        6.37        8.62      4.38 o
   7   8  15        5.80        8.82      6.06 o
  -6   9  15       20.45       27.18      7.51 o
  -5   9  15        8.33        4.31      5.45 o
  -4   9  15        8.75       10.26      5.89 o
  -3   9  15        1.46        4.14      5.19 o
  -2   9  15        3.51        1.18      3.80 o
  -1   9  15       47.96       44.31      6.64 o
   0   9  15       10.76        4.37      3.55 o
   1   9  15       47.96       45.09      5.76 o
   2   9  15        3.46        4.81      3.49 o
   3   9  15        1.48        6.24      3.46 o
   4   9  15        8.74        7.95      3.85 o
   5   9  15        8.34       -0.88      3.56 o
   6   9  15       20.42       10.84      4.46 o
  -5  10  15       27.57       25.86      7.30 o
  -4  10  15       45.85       54.71      9.10 o
  -3  10  15       31.28       38.01      8.20 o
  -2  10  15        9.15        4.25      4.62 o
  -1  10  15        1.51        7.77      4.80 o
   0  10  15      105.41      109.94      8.07 o
   1  10  15        1.54       -0.22      3.45 o
   2  10  15        9.15        6.04      4.41 o
   3  10  15       31.19       38.50      5.27 o
   4  10  15       45.85       48.69      5.86 o
   5  10  15       27.51       31.85      5.40 o
  -3  11  15        9.95       18.07      7.19 o
  -2  11  15       10.20       14.82      6.81 o
  -1  11  15       36.64       40.69      9.77 o
   0  11  15       22.66       25.35      7.68 o
   1  11  15       36.60       32.07      5.38 o
   2  11  15       10.18        7.55      4.04 o
   3  11  15        9.97       15.37      4.47 o
   0  12  15      108.17      134.02     17.86 o
   0   0  16      260.75      283.12     13.34 o
   1   0  16       91.04       94.09      5.79 o
   2   0  16       19.60       17.29      3.15 o
   3   0  16        6.39        0.76      2.53 o
   4   0  16      798.88      779.75     15.82 o
   5   0  16       39.63       34.62      4.46 o
   6   0  16        5.97        4.18      2.73 o
   7   0  16        2.64        2.50      3.23 o
   8   0  16        0.14       -0.93      3.80 o
   9   0  16        4.26        7.62      4.89 o
  -9   1  16        8.15        8.30      4.03 o
  -8   1  16       46.87       52.33      7.02 o
  -7   1  16       10.89        8.44      3.25 o
  -6   1  16       28.66       31.07      4.17 o
  -5   1  16       26.71       22.12      3.83 o
  -4   1  16       33.99       31.20      3.72 o
  -3   1  16      426.01      439.94     12.18 o
  -2   1  16       13.74        9.95      3.07 o
  -1   1  16      229.03      206.38      8.14 o
   0   1  16      185.65      188.16      6.91 o
   1   1  16      229.21      222.57      7.45 o
   2   1  16       13.75       14.17      3.00 o
   3   1  16      426.06      409.34     10.60 o
   4   1  16       34.08       28.36      3.98 o
   5   1  16       26.62       35.23      3.94 o
   6   1  16       28.71       28.39      4.16 o
   7   1  16       10.93       11.36      4.73 o
   8   1  16       46.86       62.83      5.33 o
   9   1  16        8.13        5.83      3.38 o
  -9   2  16       61.97       65.16      8.33 o
  -8   2  16       92.67      122.98      7.60 o
  -7   2  16       31.69       31.23      5.65 o
  -6   2  16        9.29       13.39      3.57 o
  -5   2  16       30.20       21.19      3.91 o
  -4   2  16      108.83      108.00      8.28 o
  -3   2  16      101.86       91.76      6.25 o
  -2   2  16      116.38      112.52      5.61 o
  -1   2  16      323.86      324.58      9.14 o
   0   2  16      196.73      199.91      7.14 o
   1   2  16      324.02      306.81     10.07 o
   2   2  16      116.47      111.05      7.19 o
   3   2  16      101.43      108.35      7.84 o
   4   2  16      109.13       93.26      6.07 o
   5   2  16       30.31       24.43      4.14 o
   6   2  16        9.31        3.05      3.28 o
   7   2  16       31.81       33.79      4.73 o
   8   2  16       92.67      112.02      7.51 o
   9   2  16       62.02       63.75      6.81 o
  -8   3  16       42.91       40.66      5.35 o
  -7   3  16        1.39       -0.36      3.33 o
  -6   3  16        9.74        8.64      3.34 o
  -5   3  16       74.77       65.11      5.32 o
  -4   3  16      241.41      239.16      9.52 o
  -3   3  16       41.43       37.87      3.47 o
  -2   3  16      128.59      129.06      5.98 o
  -1   3  16       85.46       84.01      5.71 o
   0   3  16        4.57        0.44      2.54 o
   1   3  16       85.42       80.99      5.68 o
   2   3  16      128.67      133.38      6.94 o
   3   3  16       41.33       41.29      4.31 o
   4   3  16      241.29      234.16      9.04 o
   5   3  16       74.93       71.52      5.87 o
   6   3  16        9.74        2.29      3.17 o
   7   3  16        1.38        1.64      3.41 o
   8   3  16       42.89       47.21      5.56 o
  -8   4  16       22.29       31.77      5.01 o
  -7   4  16        0.18        0.37      3.09 o
  -6   4  16       21.29       17.63      3.74 o
  -5   4  16        8.82        6.63      2.91 o
  -4   4  16      108.31      108.07      6.16 o
  -3   4  16        7.80       10.37      3.17 o
  -2   4  16       81.52       75.41      5.65 o
  -1   4  16       45.85       40.26      4.63 o
   0   4  16        2.71       -2.52      2.60 o
   1   4  16       46.05       36.93      4.55 o
   2   4  16       81.60       77.37      5.73 o
   3   4  16        7.78        6.10      2.85 o
   4   4  16      108.13      100.68      9.09 o
   5   4  16        8.80        2.87      3.05 o
   6   4  16       21.27       24.56      4.32 o
   7   4  16        0.18       -0.96      3.10 o
   8   4  16       22.21       23.79      4.73 o
  -8   5  16        7.30        9.72      3.92 o
  -7   5  16        8.67       12.22      3.83 o
  -6   5  16       18.10       10.14      3.45 o
  -5   5  16      156.29      153.95      7.39 o
  -4   5  16       23.52       23.03      3.66 o
  -3   5  16      354.85      313.97      9.18 o
  -2   5  16       36.07       33.85      4.56 o
  -1   5  16      107.60      101.60      8.24 o
   0   5  16      211.96      199.16      8.41 o
   1   5  16      107.62       99.76      6.44 o
   2   5  16       36.13       35.46      4.54 o
   3   5  16      354.69      322.20      9.68 o
   4   5  16       23.56       20.99      3.94 o
   5   5  16      156.35      170.48      8.47 o
   6   5  16       18.12       15.48      4.05 o
   7   5  16        8.72       10.85      5.87 o
   8   5  16        7.34        5.57      3.88 o
  -7   6  16        3.95        6.61      3.57 o
  -6   6  16        4.22        3.44      3.15 o
  -5   6  16       23.56       28.07      4.10 o
  -4   6  16       23.49       27.95      3.85 o
  -3   6  16        9.03        6.50      2.68 o
  -2   6  16        9.63       10.14      2.85 o
  -1   6  16       22.18       17.38      3.99 o
   0   6  16       19.36       12.90      3.64 o
   1   6  16       22.20       16.00      3.88 o
   2   6  16        9.64        6.07      3.34 o
   3   6  16        8.93        8.43      4.31 o
   4   6  16       23.45       22.88      4.28 o
   5   6  16       23.55       31.53      5.88 o
   6   6  16        4.25        2.10      3.37 o
   7   6  16        3.94       -2.60      5.50 o
  -7   7  16       21.54       22.13      6.78 o
  -6   7  16        6.93        6.47      5.40 o
  -5   7  16       13.22       14.31      4.38 o
  -4   7  16        1.04        2.75      5.91 o
  -3   7  16       42.60       43.44      6.77 o
  -2   7  16        1.10       -0.78      2.62 o
  -1   7  16       26.60       15.41      4.24 o
   0   7  16       38.65       45.71      5.33 o
   1   7  16       26.55       15.44      3.92 o
   2   7  16        1.10        1.05      2.73 o
   3   7  16       42.53       41.42      6.01 o
   4   7  16        1.02        5.05      3.33 o
   5   7  16       13.17       11.83      4.53 o
   6   7  16        6.90        4.66      4.41 o
   7   7  16       21.60       25.10      5.02 o
  -6   8  16       28.77       30.42      8.19 o
  -5   8  16       14.35       13.84      6.67 o
  -4   8  16       69.67       94.00     10.43 o
  -3   8  16       21.50       17.60      7.04 o
  -2   8  16       20.66       19.90      4.27 o
  -1   8  16       34.98       44.65      5.34 o
   0   8  16       10.29       11.29      3.88 o
   1   8  16       35.03       40.31      6.76 o
   2   8  16       20.66       21.93      4.43 o
   3   8  16       21.50       18.35      4.94 o
   4   8  16       69.66       78.99      6.65 o
   5   8  16       14.38       11.65      4.26 o
   6   8  16       28.70       29.52      6.78 o
  -5   9  16        1.27       -3.33      5.56 o
  -4   9  16        5.33        8.12      5.81 o
  -3   9  16       10.41       18.81      8.55 o
  -2   9  16        5.13        2.37      4.31 o
  -1   9  16       10.07        6.10      4.65 o
   0   9  16        8.31        3.68      5.12 o
   1   9  16       10.04       21.20      4.02 o
   2   9  16        5.11       -0.72      4.15 o
   3   9  16       10.37        8.19      3.82 o
   4   9  16        5.32        2.01      3.75 o
   5   9  16        1.28       -4.65      4.65 o
  -4  10  16        8.43       17.79      6.69 o
  -3  10  16        6.84       15.13      8.82 o
  -2  10  16        7.28        2.32      5.34 o
  -1  10  16       22.70       37.85      7.64 o
   0  10  16       36.54       26.75      6.34 o
   1  10  16       22.72       21.96      5.61 o
   2  10  16        7.26        9.01      4.79 o
   3  10  16        6.78        6.34      4.01 o
   4  10  16        8.39        3.25      4.00 o
  -2  11  16       37.00       64.21     10.56 o
  -1  11  16       23.85       28.62      6.53 o
   0  11  16       77.75       87.07     10.32 o
   1  11  16       23.76       17.30      6.65 o
   2  11  16       37.07       53.92      7.47 o
   1   0  17        7.00       11.92      3.29 o
   2   0  17      282.93      273.22     12.15 o
   3   0  17       14.89       16.68      3.52 o
   4   0  17       20.85       17.46      3.62 o
   5   0  17        4.99        2.74      2.98 o
   6   0  17        0.89       -1.70      3.01 o
   7   0  17       33.06       38.05      4.99 o
   8   0  17       10.92       16.28      4.15 o
  -8   1  17       12.56       18.67      4.28 o
  -7   1  17        5.58        3.14      3.27 o
  -6   1  17       40.07       53.61      7.35 o
  -5   1  17        4.30        7.49      3.96 o
  -4   1  17       62.71       66.72      5.26 o
  -3   1  17       46.32       44.54      6.11 o
  -2   1  17      243.96      252.80      9.32 o
  -1   1  17      110.54      121.45      6.68 o
   0   1  17       12.58       13.84      3.79 o
   1   1  17      110.33      116.46      5.90 o
   2   1  17      243.37      256.94      8.39 o
   3   1  17       46.31       44.39      4.20 o
   4   1  17       62.77       62.66      4.81 o
   5   1  17        4.30        4.00      2.60 o
   6   1  17       40.04       52.84      4.83 o
   7   1  17        5.53        3.35      3.06 o
   8   1  17       12.56       18.08      3.76 o
  -8   2  17       18.44       17.24      4.50 o
  -7   2  17        6.41        4.33      3.47 o
  -6   2  17        0.07        1.38      2.66 o
  -5   2  17       61.27       58.20      5.25 o
  -4   2  17       35.63       36.42      4.47 o
  -3   2  17       16.86       13.03      3.84 o
  -2   2  17      119.77      118.05      6.84 o
  -1   2  17      161.42      160.84      6.78 o
   0   2  17       62.25       62.91      4.85 o
   1   2  17      161.25      159.39      6.77 o
   2   2  17      119.67      127.96      7.06 o
   3   2  17       16.90       16.86      3.75 o
   4   2  17       35.73       40.74      4.81 o
   5   2  17       61.27       61.88      5.74 o
   6   2  17        0.07        0.25      3.09 o
   7   2  17        6.43       11.06      3.88 o
   8   2  17       18.50       24.03      4.16 o
  -8   3  17        5.42        9.58      3.93 o
  -7   3  17       45.92       50.15      5.49 o
  -6   3  17       10.30        7.94      3.38 o
  -5   3  17        4.69        4.00      3.03 o
  -4   3  17      120.26      112.77      6.55 o
  -3   3  17      196.55      209.37      9.12 o
  -2   3  17      405.38      403.33     10.81 o
  -1   3  17       22.87       25.25      3.49 o
   0   3  17      144.48      129.98      7.11 o
   1   3  17       22.81       27.80      4.26 o
   2   3  17      404.82      389.96     12.00 o
   3   3  17      196.91      213.62      7.92 o
   4   3  17      120.11      120.21      8.20 o
   5   3  17        4.68        4.31      3.28 o
   6   3  17       10.30        6.44      3.34 o
   7   3  17       45.77       53.61      5.90 o
   8   3  17        5.41       11.22      3.94 o
  -8   4  17       25.20       16.95      4.50 o
  -7   4  17        2.39        4.14      3.42 o
  -6   4  17       20.45       20.85      4.06 o
  -5   4  17       14.84       14.75      3.55 o
  -4   4  17        5.72       12.04      3.31 o
  -3   4  17       18.23       14.96      3.54 o
  -2   4  17      107.01      112.65      5.99 o
  -1   4  17       91.76      101.57      6.44 o
   0   4  17       54.46       60.13      5.47 o
   1   4  17       91.78      101.57      6.49 o
   2   4  17      107.23      115.70      6.87 o
   3   4  17       18.28       14.22      5.54 o
   4   4  17        5.74        0.11      3.94 o
   5   4  17       14.79       11.46      3.77 o
   6   4  17       20.49       24.65      4.51 o
   7   4  17        2.41        1.82      3.38 o
   8   4  17       25.20       31.84      5.46 o
  -7   5  17        8.78       13.16      4.17 o
  -6   5  17       12.55        9.75      3.60 o
  -5   5  17        1.61       -1.06      2.65 o
  -4   5  17        6.90        2.83      2.89 o
  -3   5  17      135.91      138.90      6.30 o
  -2   5  17       30.06       34.98      4.70 o
  -1   5  17       43.87       33.67      4.72 o
   0   5  17        0.01       -2.76      2.76 o
   1   5  17       43.92       47.53      5.17 o
   2   5  17       30.01       28.19      4.52 o
   3   5  17      135.99      132.22      8.79 o
   4   5  17        6.91       -0.44      4.99 o
   5   5  17        1.59       -0.03      3.21 o
   6   5  17       12.59        5.90      3.72 o
   7   5  17        8.77        7.70      4.81 o
  -7   6  17       15.40       17.11      4.41 o
  -6   6  17       17.20       17.78      4.05 o
  -5   6  17        0.62       -2.66      3.55 o
  -4   6  17       10.74       10.61      3.32 o
  -3   6  17       16.73       24.08      3.53 o
  -2   6  17        2.22       -2.11      4.62 o
  -1   6  17       18.05       19.61      4.05 o
   0   6  17        3.46        3.36      3.18 o
   1   6  17       18.14       19.64      4.15 o
   2   6  17        2.20        2.22      3.11 o
   3   6  17       16.67       20.73      6.23 o
   4   6  17       10.68       10.23      3.63 o
   5   6  17        0.63       -2.54      3.29 o
   6   6  17       17.20       21.13      4.68 o
   7   6  17       15.41       12.33      4.23 o
  -6   7  17        2.88       16.35      7.63 o
  -5   7  17        3.40        4.25      4.04 o
  -4   7  17        5.12       -0.48      3.82 o
  -3   7  17       30.07       37.17      5.56 o
  -2   7  17       60.05       72.18      7.50 o
  -1   7  17       19.76       20.88      4.39 o
   0   7  17        2.95       -0.75      3.28 o
   1   7  17       19.77       17.45      4.43 o
   2   7  17       59.93       61.88      6.02 o
   3   7  17       30.18       27.80      5.46 o
   4   7  17        5.11        1.42      3.24 o
   5   7  17        3.41        6.05      4.32 o
   6   7  17        2.90        1.50      5.97 o
  -5   8  17       30.97       27.69      7.18 o
  -4   8  17        7.83        8.31      5.80 o
  -3   8  17       13.86        7.84      8.36 o
  -2   8  17        3.73        2.21      3.67 o
  -1   8  17       11.15       11.07      5.51 o
   0   8  17       16.98       17.27      5.72 o
   1   8  17       11.17       11.23      4.13 o
   2   8  17        3.71        7.39      4.49 o
   3   8  17       13.82       13.72      5.03 o
   4   8  17        7.79        7.83      4.01 o
   5   8  17       30.99       39.19      5.71 o
  -4   9  17       24.56       28.99      7.62 o
  -3   9  17        5.51       11.73      6.19 o
  -2   9  17       12.85       17.47      6.48 o
  -1   9  17        4.85        1.52      4.21 o
   0   9  17       11.69       13.52      4.46 o
   1   9  17        4.88        7.51      4.01 o
   2   9  17       12.94       19.09      5.32 o
   3   9  17        5.57        0.25      5.18 o
   4   9  17       24.54       19.46      4.72 o
   5   9  17        2.53       12.05      9.37 o
  -3  10  17       16.60       30.01      8.91 o
  -2  10  17       14.62       23.13     13.52 o
  -1  10  17        3.15        6.40      5.06 o
   0  10  17        1.57       -1.81      4.61 o
   1  10  17        3.13       -1.37      4.42 o
   2  10  17       14.63       19.65      5.61 o
   3  10  17       16.58       21.33      5.68 o
   0   0  18      515.31      468.89     19.15 o
   1   0  18       69.63       78.77      5.96 o
   2   0  18      251.82      269.31     10.11 o
   3   0  18      236.27      245.97     11.04 o
   4   0  18        6.56        5.24      3.17 o
   5   0  18        7.11        8.08      3.29 o
   6   0  18        0.28       -0.35      3.07 o
   7   0  18        1.01        2.66      3.52 o
   8   0  18       52.76       67.02     12.08 o
  -8   1  18       16.49       12.64      4.27 o
  -7   1  18       36.62       36.16      5.19 o
  -6   1  18        1.52        3.29      3.33 o
  -5   1  18       20.38       15.10      3.77 o
  -4   1  18       84.87       80.48      5.92 o
  -3   1  18       55.52       51.38      8.42 o
  -2   1  18      100.23      107.36      6.59 o
  -1   1  18       19.73       20.33      3.97 o
   0   1  18     1058.07     1080.61     23.21 o
   1   1  18       19.67       23.45      3.63 o
   2   1  18      100.20      106.57      5.92 o
   3   1  18       55.49       52.18      8.62 o
   4   1  18       84.91       68.59      5.16 o
   5   1  18       20.41       13.38      3.48 o
   6   1  18        1.52        3.87      2.97 o
   7   1  18       36.67       41.99      4.78 o
   8   1  18       16.55       19.77      4.59 o
  -8   2  18       14.86       19.44      5.43 o
  -7   2  18        9.05       10.66      3.91 o
  -6   2  18        5.87        6.13      3.36 o
  -5   2  18        6.65        6.38      3.21 o
  -4   2  18       19.79       30.14      4.26 o
  -3   2  18       12.62        9.83      4.03 o
  -2   2  18       97.77       98.43      6.51 o
  -1   2  18        3.32        2.43      2.74 o
   0   2  18      262.19      240.30      8.52 o
   1   2  18        3.26        1.67      2.72 o
   2   2  18       97.78       97.08      5.76 o
   3   2  18       12.54       11.61      3.92 o
   4   2  18       19.77       22.80      6.57 o
   5   2  18        6.66        7.68      3.47 o
   6   2  18        5.86        8.06      3.07 o
   7   2  18        9.02        9.47      3.45 o
   8   2  18       14.87       18.38      4.54 o
  -7   3  18        9.48        5.63      3.70 o
  -6   3  18        3.80        2.50      4.48 o
  -5   3  18       32.30       24.61      4.24 o
  -4   3  18       27.09       26.94      4.11 o
  -3   3  18       43.97       39.25      4.57 o
  -2   3  18      116.04      116.95      6.24 o
  -1   3  18       91.67       94.36      6.05 o
   0   3  18       24.42       25.58      3.82 o
   1   3  18       91.63       83.44      6.21 o
   2   3  18      116.39      125.88      7.23 o
   3   3  18       43.96       39.51      5.97 o
   4   3  18       27.00       21.07      4.12 o
   5   3  18       32.40       43.09      5.24 o
   6   3  18        3.81        0.92      3.24 o
   7   3  18        9.45        3.42      3.67 o
  -7   4  18        0.52        1.92      3.59 o
  -6   4  18       29.58       36.84      4.97 o
  -5   4  18        2.69        4.66      3.19 o
  -4   4  18       51.09       60.40      5.36 o
  -3   4  18      141.63      144.77      7.50 o
  -2   4  18       11.26        9.47      3.14 o
  -1   4  18       30.81       32.66      4.70 o
   0   4  18      149.73      126.98      9.50 o
   1   4  18       30.82       37.09      4.81 o
   2   4  18       11.24        8.59      3.57 o
   3   4  18      141.77      145.69     16.08 o
   4   4  18       50.96       47.46      6.54 o
   5   4  18        2.70        3.04      3.36 o
   6   4  18       29.50       37.66      5.26 o
   7   4  18        0.51       -3.21      3.21 o
  -7   5  18       13.23       21.07      4.51 o
  -6   5  18        8.30        7.59      3.67 o
  -5   5  18       16.18       10.66      3.72 o
  -4   5  18       74.43       78.32      9.60 o
  -3   5  18       26.65       17.50      3.80 o
  -2   5  18       10.81        8.17      4.12 o
  -1   5  18        9.66        3.85      3.79 o
   0   5  18      146.48      121.62      7.41 o
   1   5  18        9.72        9.34      3.67 o
   2   5  18       10.90       11.46      4.05 o
   3   5  18       26.63       21.52      4.99 o
   4   5  18       74.32       71.10      6.28 o
   5   5  18       16.23       14.69      4.14 o
   6   5  18        8.30       11.65      4.13 o
   7   5  18       13.30       18.53      4.61 o
  -6   6  18        8.24       11.32      3.84 o
  -5   6  18        5.85        9.87      3.95 o
  -4   6  18        3.07       -0.20      3.83 o
  -3   6  18       84.06       83.17      6.99 o
  -2   6  18       16.28       13.06      3.65 o
  -1   6  18        8.07       11.99      3.86 o
   0   6  18        2.12        3.11      3.19 o
   1   6  18        8.09        7.84      3.60 o
   2   6  18       16.10       17.06      4.73 o
   3   6  18       84.01       70.10     11.51 o
   4   6  18        3.07        1.95      3.82 o
   5   6  18        5.84        5.97      3.75 o
   6   6  18        8.27       13.39      4.56 o
  -6   7  18       25.89       28.89      7.71 o
  -5   7  18        9.28       -2.32     14.82 o
  -4   7  18       13.22        7.91      4.45 o
  -3   7  18       13.31        4.70      4.87 o
  -2   7  18       42.81       61.44      7.43 o
  -1   7  18       25.71       29.42      5.72 o
   0   7  18       41.79       44.52      5.68 o
   1   7  18       25.94       28.58      5.00 o
   2   7  18       42.76       62.09     11.17 o
   3   7  18       13.24        8.81      4.81 o
   4   7  18       13.17       14.05      4.26 o
   5   7  18        9.28       13.25      4.31 o
   6   7  18       25.87       32.29      7.88 o
  -5   8  18       10.85        7.25      6.22 o
  -4   8  18       13.03       18.90      6.92 o
  -3   8  18       12.19       21.18      6.92 o
  -2   8  18        6.82        9.93      5.89 o
  -1   8  18        9.98       11.12      5.94 o
   0   8  18       28.52       40.84      5.78 o
   1   8  18        9.97       13.08      5.06 o
   2   8  18        6.75       13.18      5.08 o
   3   8  18       12.11        5.78      4.75 o
   4   8  18       13.06        9.56      4.33 o
   5   8  18       10.86       12.75      4.66 o
  -4   9  18        3.01       -0.07      5.78 o
  -3   9  18        5.42        7.52      6.12 o
  -2   9  18       56.62       67.08     10.18 o
  -1   9  18        0.03        5.53      4.96 o
   0   9  18        2.17        8.99      5.27 o
   1   9  18        0.03       -4.12      4.12 o
   2   9  18       56.42       54.44      7.86 o
   3   9  18        5.39        4.86      4.07 o
   4   9  18        2.97        6.64      6.25 o
  -2  10  18       45.42       52.80     14.35 o
  -1  10  18        7.32        3.98      5.51 o
   0  10  18        1.38        0.77      6.61 o
   1  10  18        7.31        3.75      5.81 o
   2  10  18       45.38       41.28      9.14 o
   1   0  19       14.68       15.01      4.08 o
   2   0  19       31.47       43.32      5.31 o
   3   0  19       20.33       31.13      6.53 o
   4   0  19        0.54        0.87      2.97 o
   5   0  19       36.59       35.34      4.91 o
   6   0  19       39.42       32.88      4.88 o
   7   0  19        2.32        5.03      3.78 o
  -7   1  19        4.05        6.70      3.98 o
  -6   1  19        7.38       10.52      4.13 o
  -5   1  19        3.94        3.95      3.32 o
  -4   1  19       15.05       11.01      4.82 o
  -3   1  19        9.11        6.16      5.32 o
  -2   1  19       29.97       32.30      4.54 o
  -1   1  19      167.78      164.48      8.58 o
   0   1  19        8.83       20.34      4.01 o
   1   1  19      167.70      153.04      8.02 o
   2   1  19       29.89       33.38      4.79 o
   3   1  19        9.04        4.52      3.90 o
   4   1  19       15.04        9.69      3.26 o
   5   1  19        3.92        3.12      2.94 o
   6   1  19        7.29        7.46      3.61 o
   7   1  19        4.06        1.97      3.19 o
  -7   2  19       30.16       42.80      5.58 o
  -6   2  19       21.17       25.37      4.52 o
  -5   2  19       64.02       65.87      6.02 o
  -4   2  19       44.69       41.63      6.97 o
  -3   2  19       92.21       94.58      9.65 o
  -2   2  19       14.38       13.94      5.19 o
  -1   2  19       25.04       15.97      3.96 o
   0   2  19      405.80      390.44     11.23 o
   1   2  19       24.96       21.06      3.92 o
   2   2  19       14.52       21.32      3.73 o
   3   2  19       92.03      100.95     10.60 o
   4   2  19       44.55       39.22      4.41 o
   5   2  19       64.03       65.05      6.16 o
   6   2  19       21.16       16.66      3.82 o
   7   2  19       30.11       31.71      4.78 o
  -7   3  19       12.12        4.89      3.78 o
  -6   3  19       38.73       42.04      5.59 o
  -5   3  19        4.99        6.03      3.57 o
  -4   3  19       14.67        8.43      4.24 o
  -3   3  19        1.94        5.68      4.46 o
  -2   3  19       25.11       28.57      5.11 o
  -1   3  19       11.25       11.66      3.37 o
   0   3  19      104.53      105.05      6.27 o
   1   3  19       11.22        5.23      3.45 o
   2   3  19       25.12       24.37      4.63 o
   3   3  19        1.93       -0.02      3.98 o
   4   3  19       14.68       24.25      4.52 o
   5   3  19        4.95       10.72      3.81 o
   6   3  19       38.69       41.06      7.26 o
   7   3  19       12.08       12.84      4.41 o
  -6   4  19       16.04       28.56      4.88 o
  -5   4  19       18.73       16.59      4.41 o
  -4   4  19       23.26       24.62      5.44 o
  -3   4  19       38.07       43.20      5.52 o
  -2   4  19       25.24       21.79      5.33 o
  -1   4  19        1.12        2.66      3.37 o
   0   4  19       18.93       17.47      4.23 o
   1   4  19        1.15       -1.55      2.96 o
   2   4  19       25.33       23.60      4.66 o
   3   4  19       38.08       43.71      6.29 o
   4   4  19       23.12       30.36      4.89 o
   5   4  19       18.79       16.08      4.24 o
   6   4  19       16.00       16.15      6.00 o
  -6   5  19       10.19        7.93      3.95 o
  -5   5  19        9.07        8.92      3.72 o
  -4   5  19       25.51       20.97      4.21 o
  -3   5  19        1.44       -0.11      3.10 o
  -2   5  19       53.51       54.62      7.05 o
  -1   5  19       36.60       35.25      4.96 o
   0   5  19        3.92       -1.35      3.16 o
   1   5  19       36.63       41.03      5.27 o
   2   5  19       53.38       65.26     13.07 o
   3   5  19        1.44        0.83      4.01 o
   4   5  19       25.48       20.00      4.44 o
   5   5  19        9.06        8.04      3.97 o
   6   5  19       10.25       10.76      4.49 o
  -5   6  19        8.93       13.96      4.63 o
  -4   6  19        0.98        7.89      3.55 o
  -3   6  19       17.72       14.55      5.37 o
  -2   6  19        8.24        4.22      3.20 o
  -1   6  19       20.58       19.81      5.26 o
   0   6  19      164.85      173.16      9.28 o
   1   6  19       20.55       16.82      5.25 o
   2   6  19        8.24        8.40      5.48 o
   3   6  19       17.72       13.15      4.88 o
   4   6  19        1.00        4.09      3.70 o
   5   6  19        8.93        8.28      4.61 o
   6   6  19        8.74       26.89     10.54 o
  -5   7  19       17.90       17.50      6.78 o
  -4   7  19       17.73       11.01      4.87 o
  -3   7  19       26.35       34.31      7.32 o
  -2   7  19        8.42        5.04      5.42 o
  -1   7  19       20.34       26.98      5.77 o
   0   7  19        3.40        3.61      3.85 o
   1   7  19       20.30       22.33      5.50 o
   2   7  19        8.43       11.92      5.19 o
   3   7  19       26.35       31.24      6.27 o
   4   7  19       17.72       22.76      4.84 o
   5   7  19       17.92       22.05      5.25 o
  -4   8  19        1.80        6.61      6.18 o
  -3   8  19       21.90       15.11      9.12 o
  -2   8  19        1.44        0.88      6.59 o
  -1   8  19       13.22       19.25      5.72 o
   0   8  19       16.56       15.18      5.52 o
   1   8  19       13.17       11.88      6.29 o
   2   8  19        1.44        8.41      5.07 o
   3   8  19       21.98       17.46      6.79 o
   4   8  19        1.80        7.81      5.39 o
  -2   9  19        5.12       10.28      6.65 o
  -1   9  19        0.04        1.76      6.18 o
   0   9  19        0.01       -1.80      5.88 o
   1   9  19        0.05        3.14      4.91 o
   2   9  19        5.13        2.10      5.04 o
   0   0  20      137.69      127.79     10.98 o
   1   0  20       96.01       91.51      6.74 o
   2   0  20        4.82        1.84      3.71 o
   3   0  20        9.65       15.83      5.62 o
   4   0  20        6.14        9.21      3.74 o
   5   0  20        2.49        3.41      3.82 o
   6   0  20        2.84       -0.69      3.30 o
   7   0  20       29.16       27.42      7.57 o
  -6   1  20        7.83       10.00      4.04 o
  -5   1  20       33.77       33.31      4.86 o
  -4   1  20       19.28       15.44      4.38 o
  -3   1  20       47.72       59.89     13.05 o
  -2   1  20       28.54       24.87      5.39 o
  -1   1  20       17.36       17.65      4.16 o
   0   1  20       21.74       28.86      6.10 o
   1   1  20       17.35       17.04      4.15 o
   2   1  20       28.39       34.14      9.25 o
   3   1  20       47.68       51.17      8.10 o
   4   1  20       19.31       17.80      3.70 o
   5   1  20       33.73       28.83      5.02 o
   6   1  20        7.78        4.52      3.53 o
  -6   2  20        8.58       16.72      4.23 o
  -5   2  20       12.26       12.93      4.04 o
  -4   2  20        1.87        1.32      3.23 o
  -3   2  20       56.76       59.38     10.63 o
  -2   2  20        0.90       -0.42      3.58 o
  -1   2  20        5.69        7.35      3.71 o
   0   2  20       15.38       17.22      4.13 o
   1   2  20        5.70        5.14      3.14 o
   2   2  20        0.90        1.51      3.20 o
   3   2  20       56.87       53.45      8.11 o
   4   2  20        1.86        0.15      2.93 o
   5   2  20       12.25        8.94      3.50 o
   6   2  20        8.58       10.69      3.69 o
  -6   3  20        0.13        5.73      3.61 o
  -5   3  20       41.54       46.65      5.56 o
  -4   3  20        6.79        9.18      3.76 o
  -3   3  20        6.94       10.71      4.20 o
  -2   3  20       18.16       15.82      4.70 o
  -1   3  20       20.35       27.70      4.10 o
   0   3  20        7.23        7.33      3.16 o
   1   3  20       20.31       20.15      3.94 o
   2   3  20       18.12       15.23      3.95 o
   3   3  20        7.01        7.20      3.70 o
   4   3  20        6.85        3.79      3.54 o
   5   3  20       41.46       45.37      7.02 o
   6   3  20        0.13        1.40      3.19 o
  -6   4  20        5.82        3.45      3.94 o
  -5   4  20       14.52       14.23      4.27 o
  -4   4  20       24.65       25.59      4.50 o
  -3   4  20        1.85       -3.01      3.01 o
  -2   4  20       27.88       14.16      4.92 o
  -1   4  20        4.30        5.14      3.19 o
   0   4  20        3.75        3.39      3.19 o
   1   4  20        4.31       -0.98      3.28 o
   2   4  20       27.93       32.90     16.33 o
   3   4  20        1.85        1.09      4.45 o
   4   4  20       24.73       34.99      5.50 o
   5   4  20       14.57       12.72      4.90 o
   6   4  20        5.85        4.01      3.88 o
  -5   5  20        0.16        4.39      3.65 o
  -4   5  20        0.95       -2.84      3.12 o
  -3   5  20       48.10       53.19      5.53 o
  -2   5  20        6.90        6.80      4.55 o
  -1   5  20       15.31        9.54      4.62 o
   0   5  20        0.08       -3.31      3.31 o
   1   5  20       15.34       12.03      4.23 o
   2   5  20        6.93        7.42      5.62 o
   3   5  20       48.25       43.88      7.67 o
   4   5  20        0.95        1.53      4.97 o
   5   5  20        0.17       -3.57      3.57 o
  -5   6  20        9.42       14.87      4.96 o
  -4   6  20        5.13       -3.05      3.95 o
  -3   6  20        0.30        5.56      4.42 o
  -2   6  20        5.44        8.13      3.96 o
  -1   6  20       30.10       24.10      5.76 o
   0   6  20        6.55        7.22      4.01 o
   1   6  20       30.20       40.43      5.86 o
   2   6  20        5.46        6.99      6.99 o
   3   6  20        0.30       -1.42      4.56 o
   4   6  20        5.15        1.84      3.75 o
   5   6  20        9.41        7.55      5.22 o
  -4   7  20        6.75       21.68      7.43 o
  -3   7  20        0.05       -1.20      4.19 o
  -2   7  20        0.13       -0.53      5.57 o
  -1   7  20       74.12       80.81      8.75 o
   0   7  20        2.30       -0.63      4.65 o
   1   7  20       74.10      101.18     11.46 o
   2   7  20        0.14        3.09      4.59 o
   3   7  20        0.06       -0.13      4.45 o
   4   7  20        6.76        7.39      5.88 o
  -2   8  20       40.21       63.38     10.41 o
  -1   8  20        6.92        4.72      4.94 o
   0   8  20        2.02        4.92      4.91 o
   1   8  20        6.94       12.53     12.56 o
   2   8  20       40.05       37.11      7.03 o
   1   0  21        4.04        4.18      3.50 o
   2   0  21        8.87        7.20      4.22 o
   3   0  21       37.01       53.57      9.89 o
   4   0  21       40.50       54.37      5.86 o
   5   0  21        0.24       -0.76      3.51 o
   6   0  21       14.56       10.63      4.27 o
  -6   1  21       13.39       11.81      5.39 o
  -5   1  21       18.42       26.12      4.86 o
  -4   1  21        4.58        0.97      4.40 o
  -3   1  21       12.47       17.52      6.22 o
  -2   1  21        0.52       -2.34      3.55 o
  -1   1  21       66.23       63.73      6.18 o
   0   1  21       29.92       26.85      5.97 o
   1   1  21       66.19       65.42      6.31 o
   2   1  21        0.53       -0.28      4.67 o
   3   1  21       12.38       12.20      5.91 o
   4   1  21        4.60        6.44      5.19 o
   5   1  21       18.40       25.44      4.96 o
   6   1  21       13.40        9.48      4.17 o
  -6   2  21        0.34       -3.48      4.95 o
  -5   2  21       41.48       37.44      5.30 o
  -4   2  21        5.27        4.33      3.79 o
  -3   2  21        7.36       -1.97      4.67 o
  -2   2  21        8.93       11.86      4.68 o
  -1   2  21        2.11        0.83      3.28 o
   0   2  21      372.79      391.06     13.29 o
   1   2  21        2.12        3.69      3.14 o
   2   2  21        8.94        6.83      4.45 o
   3   2  21        7.39        1.92      3.78 o
   4   2  21        5.31        8.75      3.41 o
   5   2  21       41.45       50.52      5.52 o
   6   2  21        0.34       -0.45      4.32 o
  -5   3  21        2.55        3.79      3.70 o
  -4   3  21       30.15       30.09      5.03 o
  -3   3  21       16.01       20.34      7.15 o
  -2   3  21        9.80       11.83      5.49 o
  -1   3  21       38.57       48.07      7.84 o
   0   3  21       37.95       39.17      5.61 o
   1   3  21       38.65       31.68      4.59 o
   2   3  21        9.78        6.46      4.43 o
   3   3  21       15.94       12.91      6.66 o
   4   3  21       30.03       33.91      5.77 o
   5   3  21        2.54        4.67      3.96 o
  -5   4  21       30.63       23.92      4.98 o
  -4   4  21        0.37        3.75      3.62 o
  -3   4  21       11.96       10.85      4.34 o
  -2   4  21       19.00       11.32      5.67 o
  -1   4  21        2.61        0.77      4.26 o
   0   4  21       76.38       79.58      6.31 o
   1   4  21        2.65        2.62      3.28 o
   2   4  21       18.97       33.48      7.62 o
   3   4  21       11.99       11.98      6.16 o
   4   4  21        0.36       -1.64      3.57 o
   5   4  21       30.67       24.10      5.14 o
  -4   5  21       25.37       31.63      4.95 o
  -3   5  21       11.11       11.99      4.22 o
  -2   5  21        2.99        8.34      5.91 o
  -1   5  21        3.97        2.32      4.40 o
   0   5  21      111.81      142.08      8.87 o
   1   5  21        3.95        1.39      5.88 o
   2   5  21        2.97       -4.42      5.04 o
   3   5  21       11.09       16.80      5.59 o
   4   5  21       25.29       29.79      5.33 o
  -4   6  21        5.51        6.51      5.99 o
  -3   6  21        5.68        2.62      5.52 o
  -2   6  21        2.02        6.32      5.65 o
  -1   6  21        0.58       -1.41      4.60 o
   0   6  21       89.06       90.19      9.10 o
   1   6  21        0.57        4.01      5.74 o
   2   6  21        2.02        5.93      5.95 o
   3   6  21        5.69        7.72      4.70 o
   4   6  21        5.53       15.40      7.24 o
  -2   7  21        7.84       15.85     10.39 o
  -1   7  21       14.86        5.83      5.34 o
   0   7  21       68.02       74.28      8.63 o
   1   7  21       14.83       21.75      7.27 o
   2   7  21        7.79        4.34      5.14 o
   0   0  22        0.02       -4.46      4.46 o
   1   0  22       16.46       19.91      5.41 o
   2   0  22        7.12       16.35     13.56 o
   3   0  22       15.27       11.06      8.12 o
   4   0  22        7.90        7.28      3.92 o
   5   0  22       44.82       62.73      6.70 o
  -5   1  22        7.42       14.46      4.23 o
  -4   1  22        4.97        5.47      3.89 o
  -3   1  22        8.18        6.60      7.74 o
  -2   1  22        0.13        9.72      5.47 o
  -1   1  22       13.17       23.14      5.62 o
   0   1  22       18.29       18.02      4.59 o
   1   1  22       13.22       19.10      5.26 o
   2   1  22        0.13       15.92      6.13 o
   3   1  22        8.13       18.60      9.10 o
   4   1  22        4.95        5.25      4.95 o
   5   1  22        7.44       14.17      4.43 o
  -5   2  22       12.07       11.49      6.00 o
  -4   2  22        6.78       11.94      4.08 o
  -3   2  22        0.37       -0.71      9.31 o
  -2   2  22       15.49       24.43      8.27 o
  -1   2  22       40.44       47.96      6.86 o
   0   2  22        1.03       14.31      4.38 o
   1   2  22       40.51       37.24      7.18 o
   2   2  22       15.49       14.60      6.25 o
   3   2  22        0.36        0.92      3.97 o
   4   2  22        6.77        7.46      3.82 o
   5   2  22       12.00        9.71      3.95 o
  -4   3  22        8.47        8.56      4.35 o
  -3   3  22       66.85       81.91      7.00 o
  -2   3  22        1.32       -3.19      5.80 o
  -1   3  22        1.87        7.48      4.45 o
   0   3  22        0.00       -3.03      3.03 o
   1   3  22        1.85        2.88      3.85 o
   2   3  22        1.32        6.73      4.58 o
   3   3  22       66.81       86.38      8.87 o
   4   3  22        8.51        9.52      4.02 o
  -4   4  22        7.27       10.46      4.38 o
  -3   4  22        5.80        6.06      4.02 o
  -2   4  22       10.14       16.12      6.56 o
  -1   4  22        3.10        6.29      4.91 o
   0   4  22       24.01       23.21      4.47 o
   1   4  22        3.09        3.60      5.18 o
   2   4  22       10.16       20.93      5.62 o
   3   4  22        5.83        9.13      4.30 o
   4   4  22        7.27        7.38      3.80 o
  -3   5  22        6.87        4.73      4.02 o
  -2   5  22       13.87       18.07      4.96 o
  -1   5  22        0.81       -2.49      4.55 o
   0   5  22       35.17       35.67      6.96 o
   1   5  22        0.81        6.61      6.28 o
   2   5  22       13.88       11.83      7.08 o
   3   5  22        6.88       -1.68      8.09 o
  -2   6  22        3.16        2.40      6.65 o
  -1   6  22       29.77       27.08      7.72 o
   0   6  22        7.33        4.75      4.94 o
   1   6  22       29.73       28.85      7.71 o
   2   6  22        3.17        2.04      5.25 o
   1   0  23        2.22        3.27      4.34 o
   2   0  23        0.10       -0.17      5.24 o
   3   0  23        3.80       -0.77      9.82 o
   4   0  23        5.19       13.09      4.36 o
  -4   1  23        0.80       -3.88      3.88 o
  -3   1  23        7.40        4.30      5.78 o
  -2   1  23       16.46        9.76      6.14 o
  -1   1  23        4.65        6.31      4.82 o
   0   1  23      105.91      131.35     10.38 o
   1   1  23        4.63        8.82      4.85 o
   2   1  23       16.53       13.75      6.26 o
   3   1  23        7.41        0.79      4.71 o
   4   1  23        0.80        1.49      3.88 o
  -3   2  23       35.95       29.90      5.89 o
  -2   2  23       13.31        6.30      6.13 o
  -1   2  23        0.48        9.11      4.93 o
   0   2  23        0.39        5.23      4.85 o
   1   2  23        0.48        0.25      4.98 o
   2   2  23       13.25        5.47      5.82 o
   3   2  23       35.89       36.14      6.98 o
  -3   3  23       10.03       16.74      4.76 o
  -2   3  23       19.47       14.97     17.73 o
  -1   3  23        8.58       10.68      5.14 o
   0   3  23       92.91       97.61     11.36 o
   1   3  23        8.62       11.39      5.07 o
   2   3  23       19.52       23.67      6.31 o
   3   3  23       10.05       11.20      4.75 o
  -2   4  23       23.35       15.82      6.84 o
  -1   4  23       23.67       35.92     10.76 o
   0   4  23       47.44       50.76      7.74 o
   1   4  23       23.63       32.84      7.40 o
   2   4  23       23.37       34.59      6.84 o
  -1   5  23        0.78        1.48      6.02 o
   0   5  23       15.23       18.09     10.80 o
   1   5  23        0.76        2.82      7.36 o
   0   0  24        0.55       -7.36      7.36 o
   1   0  24        2.88        1.03      5.64 o
   2   0  24        4.21        2.37      6.03 o
  -2   1  24       14.57       20.59      7.56 o
  -1   1  24        0.58       -2.72      5.49 o
   0   1  24        4.51        7.88      7.40 o
   1   1  24        0.58        3.10      7.04 o
   2   1  24       14.59       21.26     16.73 o
  -2   2  24        5.90        2.30      7.97 o
  -1   2  24        6.70       12.87      6.79 o
   0   2  24        0.79        7.42      6.15 o
   1   2  24        6.67       10.58      6.36 o
   0   3  24       38.31       63.68     11.35 o
 
